# Supplementary material for: The Susceptibilities of Respiratory Syncytial Virus to Nucleolin Receptor Blocking and Antibody Neutralization Are Dependent upon the Method of Virus Purification
Source: Viruses. 2017 Aug 3;9(8):207. doi: 10.3390/v9080207 (PMC5580464; doi:10.3390/v9080207)
Supplement: Supplementary file 1 [file viruses-09-00207-s001.zip]

Archive with 1 entries (1 files):
- viruses-208886-supplementary.xlsx
