# Supplementary material for: The Susceptibilities of Respiratory Syncytial Virus to Nucleolin Receptor Blocking and Antibody Neutralization Are Dependent upon the Method of Virus Purification
Source: Viruses. 2017 Aug 3;9(8):207. doi: 10.3390/v9080207 (PMC5580464; doi:10.3390/v9080207)
Supplement: Supplementary file 1 [file viruses-09-00207-s001.zip › viruses-208886-supplementary.xlsx]

## Sheet: Index
Index hyperlinks
Supplementary Table S1. List of protein fragments identified by LC-MS/MS in the sucrose gradient purified RSV preparation.
Supplementary Table S2. List of protein fragments identified by LC-MS/MS in the clarified RSV-conditioned media preparation.
Supplementary Table S3. List of protein fragments identified by LC-MS/MS in the FPLC-purified RSV preparation.
Supplementary Table S4. List of protein fragments identified by LC-MS/MS in the 0.45μm filtered FPLCpurified RSV preparation.
Supplementary Table S5. List of protein fragments identified by LC-MS/MS in the pre-filtered peak FPLCpurified RSV preparation.
Supplementary Table S6. List of protein fragments identified by LC-MS/MS in the pre-filtered tail FPLCpurified RSV preparation.

## Sheet: S1 Suc-RSV
Table S1. List of protein fragments identified by LC-MS/MS in the sucrose gradient purified RSV preparation. RSV was propagated in HeLa cells and harvested as conditioned media 48-96 hours post-infection. The RSV-conditioned media was then clarified and precipitated by centrifuging after stirring in 10% PEG-6000. The PEG-precipitated RSV was resuspended and layered atop a discontinuous sucrose gr…
Accession	Description	Score	Coverage	# Proteins	# Unique Peptides	# Peptides	# PSMs	# AAs	MW [kDa]	calc. pI
P03418	Nucleoprotein OS=Human respiratory syncytial virus A (strain A2) GN=N PE=1 SV=1 - [NCAP_HRSVA]	57.4342	27.37	1	8	8	18	391	43.4233	7.35693
A3	Sequence	# PSMs	# Proteins	# Protein Groups	Protein Group Accessions	Modifications	ΔCn	XCorr	Probability	Charge	MH+ [Da]	ΔM [ppm]	RT [min]	# Missed Cleavages
High	FTGLIGMLYAmSR	2	1	1	P03418	M11(Oxidation)	0	4.19906	0	2	1475.74	1.39041	24.0245	0
High	LGGEAGFYHILNNPK	2	1	1	P03418		0	4.06418	0	2	1629.84	0.671132	16.6455	0
High	LNDTLNKDQLLSSSK	2	1	1	P03418		0	3.92791	0	2	1675.89	-0.591846	12.4827	1
High	STGDSIDTPNYDVQK	3	1	1	P03418		0	3.79883	0	2	1639.74	-0.350754	10.6734	0
High	VKLNDTLNKDQLLSSSK	1	1	1	P03418		0	3.49993	0	3	1903.05	-0.495607	13.3175	2
High	DIANSFYEVFEK	5	1	1	P03418		0	3.40696	0	2	1461.69	1.28934	22.6845	0
High	FTGLIGmLYAmSR	1	1	1	P03418	M7(Oxidation); M11(Oxidation)	0	3.22408	0	2	1491.73	0.0380809	20.6392	0
High	LcGMLLITEDANHK	1	1	1	P03418	C2(Carbamidomethyl)	0	3.02932	0	2	1614.8	1.28131	17.1269	0
High	ENGVINYSVLDLTAEELEAIK	1	1	1	P03418		0	2.66398	0	2	2320.19	-1.16142	27.1265	0
P12568	Fusion glycoprotein F0 OS=Human respiratory syncytial virus A (strain Long) GN=F PE=3 SV=1 - [FUS_HRSVL]	47.5223	18.64	1	7	7	17	574	63.391	8.95361
A3	Sequence	# PSMs	# Proteins	# Protein Groups	Protein Group Accessions	Modifications	ΔCn	XCorr	Probability	Charge	MH+ [Da]	ΔM [ppm]	RT [min]	# Missed Cleavages
High	TDVSSSVITSLGAIVScYGK	2	1	1	P12568	C17(Carbamidomethyl)	0	5.24393	0	2	2044.03	1.31664	25.5768	0
High	GVDTVSVGNTLYYVNK	1	1	1	P12568		0	4.59454	0	2	1728.88	0.327191	16.9951	0
High	ISNIETVIEFQQK	1	1	1	P12568		0	4.30353	0	2	1548.83	0.846639	18.3232	0
High	AVVSLSnGVSVLTSK	2	1	1	P12568	N7(Deamidated)	0	4.27154	0	2	1461.82	0.833874	17.7618	0
High	GWYcDNAGSVSFFPQAETcK	1	1	1	P12568	C4(Carbamidomethyl); C19(Carbamidomethyl)	0	4.12314	0	2	2323.98	0.371878	20.3065	0
High	DQLSGINNIAFSN	1	1	1	P12568		0	3.68296	0	2	1392.68	0.541231	17.9387	0
High	AVVSLSNGVSVLTSK	1	1	1	P12568		0	3.65415	0	2	1460.83	1.25718	18.1467	0
High	LMSnNVQIVR	3	1	1	P12568	N4(Deamidated)	0	3.34091	0	2	1174.62	-4.36628	12.5448	0
High	DQLSGInNIAFSN	4	1	1	P12568	N7(Deamidated)	0	3.33507	0	2	1393.66	1.06121	17.881	0
High	LMSNNVQIVR	1	1	1	P12568		0	3.06913	0	2	1173.64	-0.931456	11.9505	0
P02769	Serum albumin OS=Bos taurus GN=ALB PE=1 SV=4 - [ALBU_BOVIN]	43.8857	21.91	1	10	10	13	607	69.2484	6.17627
A3	Sequence	# PSMs	# Proteins	# Protein Groups	Protein Group Accessions	Modifications	ΔCn	XCorr	Probability	Charge	MH+ [Da]	ΔM [ppm]	RT [min]	# Missed Cleavages
High	GLVLIAFSQYLQQcPFDEHVK	2	1	1	P02769	C14(Carbamidomethyl)	0	4.87447	0	3	2492.26	0.0413878	26.1592	0
High	MPcTEDYLSLILNR	1	1	1	P02769	C3(Carbamidomethyl)	0	4.24685	0	2	1724.83	-3.55774	24.3192	0
High	TVMENFVAFVDK	1	1	1	P02769		0	3.7102	0	2	1399.7	1.9067	22.7085	0
High	KVPQVSTPTLVEVSR	2	1	1	P02769		0	3.68288	0	3	1639.94	0.0854291	14.7967	1
High	LVNELTEFAK	1	1	1	P02769		0	3.54471	0	2	1163.63	-0.574769	16.7244	0
High	mPcTEDYLSLILNR	1	1	1	P02769	M1(Oxidation); C3(Carbamidomethyl)	0	3.5212	0	2	1740.83	-0.674139	23.3824	0
High	LGEYGFQNALIVR	1	1	1	P02769		0	3.48602	0	2	1479.8	2.61029	19.4949	0
High	DAFLGSFLYEYSR	1	1	1	P02769		0	3.37218	0	2	1567.74	0.741692	24.0371	0
High	SLHTLFGDELcK	1	1	1	P02769	C11(Carbamidomethyl)	0	3.27061	0	3	1419.69	0.146189	16.9739	0
High	HLVDEPQNLIK	1	1	1	P02769		0	2.6686	0	2	1305.71	-0.987927	13.174	0
Medium	YIcDNQDTISSK	1	1	1	P02769	C3(Carbamidomethyl)	0	2.49192	0	2	1443.64	-1.39443	7.32783	0
P60709	Actin, cytoplasmic 1 OS=Homo sapiens GN=ACTB PE=1 SV=1 - [ACTB_HUMAN]	38.5552	28.53	2	6	6	10	375	41.7097	5.47803
A3	Sequence	# PSMs	# Proteins	# Protein Groups	Protein Group Accessions	Modifications	ΔCn	XCorr	Probability	Charge	MH+ [Da]	ΔM [ppm]	RT [min]	# Missed Cleavages
High	TTGIVMDSGDGVTHTVPIYEGYALPHAILR	1	2	1	P60709		0	5.42644	0	3	3183.61	0.0106075	21.2315	0
High	DLYANTVLSGGTTmYPGIADR	2	2	1	P60709	M14(Oxidation)	0	4.4405	0	2	2231.07	0.885599	18.6961	0
High	SYELPDGQVITIGNER	1	2	1	P60709		0	4.23453	0	2	1790.89	-0.872662	19.0756	0
High	DLYANTVLSGGTTMYPGIADR	1	2	1	P60709		0	3.71293	0	2	2215.07	1.57224	20.3726	0
High	VAPEEHPVLLTEAPLNPK	2	2	1	P60709		0	3.63617	0	2	1954.07	1.06169	16.2782	0
High	IWHHTFYNELR	1	2	1	P60709		0	3.36326	0	3	1515.75	-2.08145	13.3665	0
High	TTGIVmDSGDGVTHTVPIYEGYALPHAILR	1	2	1	P60709	M6(Oxidation)	0	3.32627	0	3	3199.62	2.43914	20.5111	0
High	EITALAPSTMK	1	2	1	P60709		0	2.90135	0	2	1161.62	-0.41647	12.9958	0
P03419	Matrix protein OS=Human respiratory syncytial virus A (strain A2) GN=M PE=1 SV=1 - [MATRX_HRSVA]	33.4509	33.98	1	7	7	10	256	28.696	8.45557
A3	Sequence	# PSMs	# Proteins	# Protein Groups	Protein Group Accessions	Modifications	ΔCn	XCorr	Probability	Charge	MH+ [Da]	ΔM [ppm]	RT [min]	# Missed Cleavages
High	TLNPTHDIIALcEFENIVTSK	2	1	1	P03419	C12(Carbamidomethyl)	0	4.13521	0	2	2415.22	-0.536719	25.4075	0
High	NKDLNTLENITTTEFK	1	1	1	P03419		0	3.83969	0	2	1880.96	-0.163164	18.2377	1
High	ESIYYVTTNWK	1	1	1	P03419		0	3.69111	0	2	1403.69	1.09372	17.7503	0
High	DLNTLENITTTEFK	3	1	1	P03419		0	3.47456	0	2	1638.82	0.831467	20.4194	0
High	LAYDVTTPcEIK	1	1	1	P03419	C9(Carbamidomethyl)	0	3.21196	0	2	1409.7	-0.330472	14.4246	0
Medium	LHEGSTYTAAVQYNVLEK	1	1	1	P03419		0	3.10876	0	3	2023.01	0.787105	15.5567	0
Medium	KVIIPTYLR	1	1	1	P03419		0	2.45788	0	2	1102.7	-0.369752	14.9347	1
P12579	Phosphoprotein OS=Human respiratory syncytial virus A (strain Long) GN=P PE=1 SV=1 - [PHOSP_HRSVL]	27.7891	44.4	1	6	6	11	241	27.1302	4.62744
A3	Sequence	# PSMs	# Proteins	# Protein Groups	Protein Group Accessions	Modifications	ΔCn	XCorr	Probability	Charge	MH+ [Da]	ΔM [ppm]	RT [min]	# Missed Cleavages
High	ESPITSNSTIINPTNETDDNAGNKPNYQR	1	1	1	P12579		0	4.11513	0	3	3190.49	0.8628	13.719	0
High	LNNLLEGNDSDNDLSLEDF	1	1	1	P12579		0	3.98223	0	2	2136.96	0.90153	23.4571	0
High	KPLVSFKEDPIPSDNPFSK	1	1	1	P12579		0	3.68856	0	3	2145.12	-0.0454607	17.7742	1
High	LnNLLEGNDSDNDLSLEDF	4	1	1	P12579	N2(Deamidated)	0	3.6256	0	2	2137.95	2.43936	23.9766	0
High	DTSDEVSLNPTSEK	2	1	1	P12579		0	3.31738	0	2	1521.69	-0.465142	10.388	0
High	FAPEFHGEDANNR	1	1	1	P12579		0	3.10886	0	2	1503.66	-0.176256	9.52928	0
High	DAMVGLREEMIEK	1	1	1	P12579		0	2.95505	0	2	1520.74	-0.74395	15.353	1
P00761	Trypsin OS=Sus scrofa PE=1 SV=1 - [TRYP_PIG]	21.4712	17.32	1	2	2	8	231	24.3938	7.18115
A3	Sequence	# PSMs	# Proteins	# Protein Groups	Protein Group Accessions	Modifications	ΔCn	XCorr	Probability	Charge	MH+ [Da]	ΔM [ppm]	RT [min]	# Missed Cleavages
High	LGEHNIDVLEGNEQFINAAK	2	1	1	P00761		0	5.37489	0	3	2211.11	0.919444	17.9624	0
High	IITHPNFNGNTLDNDIMLIK	1	1	1	P00761		0	4.06832	0	3	2283.18	1.06477	20.7938	0
High	IITHPNFnGNTLDNDIMLIK	4	1	1	P00761	N8(Deamidated)	0	4.05922	0	3	2284.17	2.9049	21.1764	0
High	LGEHnIDVLEGNEQFINAAK	1	1	1	P00761	N5(Deamidated)	0	3.19976	0	3	2212.11	7.95158	19.231	0
Q8CGP6	Histone H2A type 1-H OS=Mus musculus GN=Hist1h2ah PE=1 SV=3 - [H2A1H_MOUSE]	20.4178	21.88	13	2	2	6	128	13.9418	11.0337
A3	Sequence	# PSMs	# Proteins	# Protein Groups	Protein Group Accessions	Modifications	ΔCn	XCorr	Probability	Charge	MH+ [Da]	ΔM [ppm]	RT [min]	# Missed Cleavages
High	VTIAQGGVLPNIQAVLLPK	5	13	1	Q8CGP6		0	4.70205	0	2	1931.17	0.295102	24.4476	0
Medium	AGLQFPVGR	1	13	1	Q8CGP6		0	2.43906	0	2	944.531	-0.693559	14.9673	0
P68371	Tubulin beta-4B chain OS=Homo sapiens GN=TUBB4B PE=1 SV=1 - [TBB4B_HUMAN]	20.3292	20	1	6	6	6	445	49.799	4.89404
A3	Sequence	# PSMs	# Proteins	# Protein Groups	Protein Group Accessions	Modifications	ΔCn	XCorr	Probability	Charge	MH+ [Da]	ΔM [ppm]	RT [min]	# Missed Cleavages
High	SGPFGQIFRPDNFVFGQSGAGNNWAK	1	1	1	P68371		0	5.19074	0	3	2798.35	1.38436	23.5616	0
High	EVDEQMLNVQNK	1	1	1	P68371		0	3.53442	0	2	1446.69	-1.86508	12.1813	0
High	IMNTFSVVPSPK	1	1	1	P68371		0	3.18626	0	2	1319.7	0.705954	16.4951	0
High	NSSYFVEWIPNNVK	1	1	1	P68371		0	3.11155	0	2	1696.83	0.60741	21.3703	0
High	ALTVPELTQQMFDAK	1	1	1	P68371		0	2.68971	0	2	1691.87	0.641008	22.5849	0
Medium	LAVNMVPFPR	1	1	1	P68371		0	2.61651	0	2	1143.63	-0.903192	18.9137	0
P04545	Matrix M2-1 OS=Human respiratory syncytial virus A (strain A2) GN=M2-1 PE=1 SV=1 - [M21_HRSVA]	16.184	21.65	1	5	5	5	194	22.1404	8.99756
A3	Sequence	# PSMs	# Proteins	# Protein Groups	Protein Group Accessions	Modifications	ΔCn	XCorr	Probability	Charge	MH+ [Da]	ΔM [ppm]	RT [min]	# Missed Cleavages
High	VYNTVISYIESNR	1	1	1	P04545		0	3.91695	0	2	1557.79	1.51311	20.2021	0
High	SIDTLSEISGAAELDR	1	1	1	P04545		0	3.83209	0	2	1676.83	-0.456747	18.9385	0
High	LLTELNSDDIK	1	1	1	P04545		0	2.90067	0	2	1260.67	-0.073676	14.6286	0
High	LLTELNSDDIKK	1	1	1	P04545		0	2.81683	0	2	1388.76	-1.47275	12.5086	1
High	VYNTVISYIESNRK	1	1	1	P04545		0	2.71742	0	2	1685.88	-0.55643	18.2772	1
P04272	Annexin A2 OS=Bos taurus GN=ANXA2 PE=1 SV=2 - [ANXA2_BOVIN]	16.0219	20.35	3	5	5	5	339	38.5878	7.31299
A3	Sequence	# PSMs	# Proteins	# Protein Groups	Protein Group Accessions	Modifications	ΔCn	XCorr	Probability	Charge	MH+ [Da]	ΔM [ppm]	RT [min]	# Missed Cleavages
High	GVDEVTIVNILTNR	1	3	1	P04272		0	4.16496	0	2	1542.85	0.480626	23.2661	0
High	TNQELQEINR	1	3	1	P04272		0	3.21615	0	2	1244.62	-3.7502	8.14114	0
High	TPAQYDASELK	1	3	1	P04272		0	3.09757	0	2	1222.59	-1.92405	9.00572	0
Medium	RAEDGSVIDYELIDQDAR	1	3	1	P04272		0	3.09072	0	3	2064.99	1.54678	17.1128	1
Medium	GLGTDEDSLIEIIcSR	1	3	1	P04272	C14(Carbamidomethyl)	0	2.45247	0	2	1777.87	0.795675	23.5225	0
P62805	Histone H4 OS=Homo sapiens GN=HIST1H4A PE=1 SV=2 - [H4_HUMAN]	15.2395	40.78	1	4	4	5	103	11.3604	11.356
A3	Sequence	# PSMs	# Proteins	# Protein Groups	Protein Group Accessions	Modifications	ΔCn	XCorr	Probability	Charge	MH+ [Da]	ΔM [ppm]	RT [min]	# Missed Cleavages
High	TVTAMDVVYALK	1	1	1	P62805		0	3.5118	0	2	1310.7	0.597671	20.9837	0
High	DNIQGITKPAIR	1	1	1	P62805		0	3.18559	0	2	1325.75	-1.69785	11.1506	0
High	ISGLIYEETR	1	1	1	P62805		0	2.99282	0	2	1180.62	0.642314	13.8865	0
High	TVTAmDVVYALK	1	1	1	P62805	M5(Oxidation)	0	2.94684	0	2	1326.7	0.742864	17.8154	0
Medium	VFLENVIR	1	1	1	P62805		0	2.60246	0	2	989.576	-1.68944	17.3989	0
P12763	Alpha-2-HS-glycoprotein OS=Bos taurus GN=AHSG PE=1 SV=2 - [FETUA_BOVIN]	13.3928	19.78	1	4	4	4	359	38.3944	5.50342
A3	Sequence	# PSMs	# Proteins	# Protein Groups	Protein Group Accessions	Modifications	ΔCn	XCorr	Probability	Charge	MH+ [Da]	ΔM [ppm]	RT [min]	# Missed Cleavages
High	TPIVGQPSIPGGPVR	1	1	1	P12763		0	4.0482	0	2	1474.84	1.80245	14.8215	0
High	HTFSGVASVESSSGEAFHVGK	1	1	1	P12763		0	3.38443	0	3	2120	-0.337282	14.8709	0
High	QDGQFSVLFTK	1	1	1	P12763		0	3.03291	0	2	1269.65	-1.09291	18.1346	0
High	AQFVPLPVSVSVEFAVAATDcIAK	1	1	1	P12763	C21(Carbamidomethyl)	0	2.92729	0	2	2519.31	-3.47855	30.5948	0
P04406	Glyceraldehyde-3-phosphate dehydrogenase OS=Homo sapiens GN=GAPDH PE=1 SV=3 - [G3P_HUMAN]	13.1156	17.91	1	4	4	4	335	36.0304	8.45557
A3	Sequence	# PSMs	# Proteins	# Protein Groups	Protein Group Accessions	Modifications	ΔCn	XCorr	Probability	Charge	MH+ [Da]	ΔM [ppm]	RT [min]	# Missed Cleavages
High	LVINGNPITIFQER	1	1	1	P04406		0	3.77354	0	2	1613.9	0.912149	21.9516	0
High	LISWYDNEFGYSNR	1	1	1	P04406		0	3.54071	0	2	1763.8	1.45024	19.9314	0
High	IISNAScTTNcLAPLAK	1	1	1	P04406	C7(Carbamidomethyl); C11(Carbamidomethyl)	0	2.92826	0	2	1833.92	-0.644849	14.5831	0
High	GALQNIIPASTGAAK	1	1	1	P04406		0	2.8731	0	2	1411.79	0.101745	15.6913	0
P68363	Tubulin alpha-1B chain OS=Homo sapiens GN=TUBA1B PE=1 SV=1 - [TBA1B_HUMAN]	12.8239	14.63	1	4	4	4	451	50.1196	5.05908
A3	Sequence	# PSMs	# Proteins	# Protein Groups	Protein Group Accessions	Modifications	ΔCn	XCorr	Probability	Charge	MH+ [Da]	ΔM [ppm]	RT [min]	# Missed Cleavages
High	AVFVDLEPTVIDEVR	1	1	1	P68363		0	3.54539	0	2	1701.9	-0.538499	21.9644	0
High	TIGGGDDSFNTFFSETGAGK	1	1	1	P68363		0	3.39271	0	2	2007.89	-0.439161	20.3201	0
High	SIQFVDWcPTGFK	1	1	1	P68363	C8(Carbamidomethyl)	0	3.10228	0	2	1584.75	-0.976622	21.6402	0
High	VGINYQPPTVVPGGDLAK	1	1	1	P68363		0	2.78355	0	2	1824.98	-0.529665	17.3742	0
P08195	4F2 cell-surface antigen heavy chain OS=Homo sapiens GN=SLC3A2 PE=1 SV=3 - [4F2_HUMAN]	11.9272	9.52	1	4	4	4	630	67.9517	5.0083
A3	Sequence	# PSMs	# Proteins	# Protein Groups	Protein Group Accessions	Modifications	ΔCn	XCorr	Probability	Charge	MH+ [Da]	ΔM [ppm]	RT [min]	# Missed Cleavages
High	ADLLLSTQPGREEGSPLELER	1	1	1	P08195		0	3.2856	0	3	2310.2	0.791473	18.4687	1
High	LLTSFLPAQLLR	1	1	1	P08195		0	3.25106	0	2	1371.84	0.409728	24.8017	0
High	GQSEDPGSLLSLFR	1	1	1	P08195		0	2.70038	0	2	1505.76	0.27494	23.95	0
High	VAEDEAEAAAAAK	1	1	1	P08195		0	2.69016	0	2	1245.6	-0.252664	6.10287	0
P04083	Annexin A1 OS=Homo sapiens GN=ANXA1 PE=1 SV=2 - [ANXA1_HUMAN]	9.74953	10.98	2	3	3	3	346	38.69	7.02002
A3	Sequence	# PSMs	# Proteins	# Protein Groups	Protein Group Accessions	Modifications	ΔCn	XCorr	Probability	Charge	MH+ [Da]	ΔM [ppm]	RT [min]	# Missed Cleavages
High	GVDEATIIDILTK	1	2	1	P04083		0	3.52532	0	2	1387.77	1.60538	24.2556	0
High	GTDVNVFNTILTTR	1	2	1	P04083		0	3.28122	0	2	1550.82	1.54012	21.8399	0
High	TPAQFDADELR	1	2	1	P04083		0	2.94299	0	2	1262.6	0.0178899	13.3316	0
Q86305	Non-structural protein 2 OS=Human respiratory syncytial virus A (strain Long) GN=1B PE=2 SV=1 - [NS2_HRSVL]	9.24611	25.81	1	2	2	4	124	14.6955	8.73389
A3	Sequence	# PSMs	# Proteins	# Protein Groups	Protein Group Accessions	Modifications	ΔCn	XCorr	Probability	Charge	MH+ [Da]	ΔM [ppm]	RT [min]	# Missed Cleavages
High	LMITDmRPLSLETTITSLTR	2	1	1	Q86305	M6(Oxidation)	0	3.31949	0	3	2308.23	1.87591	22.9257	0
High	LmITDmRPLSLETTITSLTR	1	1	1	Q86305	M2(Oxidation); M6(Oxidation)	0	3.25656	0	3	2324.23	3.00041	22.2118	0
High	FIYLINHEcIVR	1	1	1	Q86305	C9(Carbamidomethyl)	0	2.67006	0	2	1576.83	2.2429	17.7289	0
P08238	Heat shock protein HSP 90-beta OS=Homo sapiens GN=HSP90AB1 PE=1 SV=4 - [HS90B_HUMAN]	8.91058	5.66	2	3	3	3	724	83.2121	5.03369
A3	Sequence	# PSMs	# Proteins	# Protein Groups	Protein Group Accessions	Modifications	ΔCn	XCorr	Probability	Charge	MH+ [Da]	ΔM [ppm]	RT [min]	# Missed Cleavages
High	GVVDSEDLPLNISR	1	2	1	P08238		0	3.18118	0	2	1513.79	1.01583	17.6121	0
High	ADLINNLGTIAK	1	2	1	P08238		0	3.03758	0	2	1242.71	-0.0350091	17.5749	0
High	NPDDITQEEYGEFYK	1	2	1	P08238		0	2.69181	0	2	1847.8	-0.807164	16.3295	0
P10126	Elongation factor 1-alpha 1 OS=Mus musculus GN=Eef1a1 PE=1 SV=3 - [EF1A1_MOUSE]	8.6263	9.31	3	3	3	3	462	50.0821	9.01221
A3	Sequence	# PSMs	# Proteins	# Protein Groups	Protein Group Accessions	Modifications	ΔCn	XCorr	Probability	Charge	MH+ [Da]	ΔM [ppm]	RT [min]	# Missed Cleavages
High	VETGVLKPGMVVTFAPVNVTTEVK	1	3	1	P10126		0	3.19225	0	3	2515.38	-1.42044	21.1906	0
High	IGGIGTVPVGR	1	3	1	P10126		0	2.9416	0	2	1025.61	-1.77969	12.6616	0
Medium	LPLQDVYK	1	3	1	P10126		0	2.49245	0	2	975.551	-0.479347	13.8421	0
P02070	Hemoglobin subunit beta OS=Bos taurus GN=HBB PE=1 SV=1 - [HBB_BOVIN]	8.09164	24.14	1	3	3	3	145	15.9443	7.59131
A3	Sequence	# PSMs	# Proteins	# Protein Groups	Protein Group Accessions	Modifications	ΔCn	XCorr	Probability	Charge	MH+ [Da]	ΔM [ppm]	RT [min]	# Missed Cleavages
High	LLGNVLVVVLAR	1	1	1	P02070		0	3.17922	0	2	1265.83	-0.249304	25.0207	0
Medium	VKVDEVGGEALGR	1	1	1	P02070		0	2.47972	0	2	1328.72	-1.08345	10.6976	1
Medium	LLVVYPWTQR	1	1	1	P02070		0	2.4327	0	2	1274.73	0.687778	20.2148	0
A5A6M6	Keratin, type II cytoskeletal 1 OS=Pan troglodytes GN=KRT1 PE=2 SV=1 - [K2C1_PANTR]	7.26804	3.77	2	2	2	2	637	65.4497	7.81104
A3	Sequence	# PSMs	# Proteins	# Protein Groups	Protein Group Accessions	Modifications	ΔCn	XCorr	Probability	Charge	MH+ [Da]	ΔM [ppm]	RT [min]	# Missed Cleavages
High	SLDLDSIIAEVK	1	2	1	A5A6M6		0	4.18456	0	2	1302.72	0.519385	23.4962	0
High	FLEQQNQVLQTK	1	2	1	A5A6M6		0	3.08348	0	2	1475.78	-0.493163	12.7343	0
P0DMV9	Heat shock 70 kDa protein 1B OS=Homo sapiens GN=HSPA1B PE=1 SV=1 - [HS71B_HUMAN]	6.35252	7.33	1	2	2	2	641	70.009	5.65576
A3	Sequence	# PSMs	# Proteins	# Protein Groups	Protein Group Accessions	Modifications	ΔCn	XCorr	Probability	Charge	MH+ [Da]	ΔM [ppm]	RT [min]	# Missed Cleavages
High	ELEQVcNPIISGLYQGAGGPGPGGFGAQGPK	1	1	1	P0DMV9	C6(Carbamidomethyl)	0	3.83451	0	3	3055.51	5.85364	22.1981	0
Medium	IINEPTAAAIAYGLDR	1	1	1	P0DMV9		0	2.51801	0	2	1687.9	0.562858	19.5319	0
P12725	Alpha-1-antiproteinase OS=Ovis aries PE=1 SV=1 - [A1AT_SHEEP]	6.32142	4.81	1	2	2	2	416	45.9557	6.26514
A3	Sequence	# PSMs	# Proteins	# Protein Groups	Protein Group Accessions	Modifications	ΔCn	XCorr	Probability	Charge	MH+ [Da]	ΔM [ppm]	RT [min]	# Missed Cleavages
High	LVDTFLEDVK	1	1	1	P12725		0	3.58363	0	2	1178.63	0.644658	18.5032	0
High	LSISETYDLK	1	1	1	P12725		0	2.73779	0	2	1168.61	-1.74546	15.3292	0
P0CG64	Polyubiquitin-C OS=Pan troglodytes GN=UBC PE=3 SV=1 - [UBC_PANTR]	6.05096	32.85	14	2	2	2	761	85.5331	7.66455
A3	Sequence	# PSMs	# Proteins	# Protein Groups	Protein Group Accessions	Modifications	ΔCn	XCorr	Probability	Charge	MH+ [Da]	ΔM [ppm]	RT [min]	# Missed Cleavages
High	TITLEVEPSDTIENVK	1	14	1	P0CG64		0	3.62447	0	2	1787.93	1.0434	17.5622	0
Medium	ESTLHLVLR	1	14	1	P0CG64		0	2.42649	0	2	1067.62	-0.719904	13.9344	0
P12814	Alpha-actinin-1 OS=Homo sapiens GN=ACTN1 PE=1 SV=2 - [ACTN1_HUMAN]	5.88677	2.47	2	2	2	2	892	102.993	5.41455
A3	Sequence	# PSMs	# Proteins	# Protein Groups	Protein Group Accessions	Modifications	ΔCn	XCorr	Probability	Charge	MH+ [Da]	ΔM [ppm]	RT [min]	# Missed Cleavages
High	VGWEQLLTTIAR	1	2	1	P12814		0	3.39325	0	2	1386.78	0.919293	25.476	0
Medium	LASDLLEWIR	1	2	1	P12814		0	2.49351	0	2	1215.67	-0.799961	23.7679	0

## Sheet: S2 Media-RSV
Table S2. List of protein fragments identified by LC-MS/MS in the clarified RSV-conditioned media preparation. RSV was propagated in HeLa cells and harvested as conditioned media 48-96 hours post-infection. The RSV-conditioned media was then clarified, reduced, denatured, then ran into a gel by SDS-PAGE. The gel was coomassie stained and the protein band was excised then digested with trypsin. Tr…
Accession	Description	Score	Coverage	# Proteins	# Unique Peptides	# Peptides	# PSMs	# AAs	MW [kDa]	calc. pI
P02769	Serum albumin OS=Bos taurus GN=ALB PE=1 SV=4 - [ALBU_BOVIN]	1136.93	68.2	1	43	43	349	607	69.2484	6.17627
A3	Sequence	# PSMs	# Proteins	# Protein Groups	Protein Group Accessions	Modifications	ΔCn	XCorr	Probability	Charge	MH+ [Da]	ΔM [ppm]	RT [min]	# Missed Cleavages
High	TVMENFVAFVDKccAADDKEAcFAVEGPK	1	1	1	P02769	C13(Carbamidomethyl); C14(Carbamidomethyl); C22(Carbamidomethyl)	0	5.75748	0	3	3308.48	2.68932	23.2583	2
High	GLVLIAFSQYLQQcPFDEHVK	24	1	1	P02769	C14(Carbamidomethyl)	0	5.15897	0	3	2492.28	4.81688	31.2948	0
High	ccAADDKEAcFAVEGPK	3	1	1	P02769	C1(Carbamidomethyl); C2(Carbamidomethyl); C10(Carbamidomethyl)	0	4.99564	0	2	1927.8	3.03118	10.7019	1
High	SHcIAEVEKDAIPENLPPLTADFAEDKDVcK	1	1	1	P02769	C3(Carbamidomethyl); C30(Carbamidomethyl)	0	4.96331	0	3	3511.67	0.195172	19.2719	2
High	VHKEccHGDLLEcADDRADLAK	1	1	1	P02769	C5(Carbamidomethyl); C6(Carbamidomethyl); C13(Carbamidomethyl)	0	4.76794	0	3	2612.17	0.861067	10.8852	2
High	SLHTLFGDELcK	8	1	1	P02769	C11(Carbamidomethyl)	0	4.70158	0	3	1419.69	-2.11088	15.9455	0
High	MPcTEDYLSLILNR	22	1	1	P02769	C3(Carbamidomethyl)	0	4.60007	0	2	1724.84	3.37794	25.4686	0
High	RHPYFYAPELLYYANK	7	1	1	P02769		0	4.47694	0	3	2045.03	1.37141	19.2481	1
High	RHPEYAVSVLLR	24	1	1	P02769		0	4.47642	0	3	1439.81	0.523242	36.6945	1
High	TVMENFVAFVDK	24	1	1	P02769		0	4.25625	0	2	1399.7	2.95324	23.5736	0
High	KVPQVSTPTLVEVSR	29	1	1	P02769		0	4.24858	0	3	1639.94	1.09031	15.2661	1
High	mPcTEDYLSLILNR	3	1	1	P02769	M1(Oxidation); C3(Carbamidomethyl)	0	4.08932	0	2	1740.83	2.3411	23.0051	0
High	LGEYGFQNALIVR	29	1	1	P02769		0	4.05222	0	2	1479.8	3.10523	21.1291	0
High	YnGVFQEccQAEDK	6	1	1	P02769	N2(Deamidated); C8(Carbamidomethyl); C9(Carbamidomethyl)	0	3.85976	0	2	1748.7	5.65958	11.4165	0
High	DDPHAcYSTVFDKLK	1	1	1	P02769	C6(Carbamidomethyl)	0	3.84403	0	3	1795.83	1.17789	15.2021	1
High	YnGVFQEccQAEDKGAcLLPK	3	1	1	P02769	N2(Deamidated); C8(Carbamidomethyl); C9(Carbamidomethyl); C17(Carbamidomethyl)	0	3.82626	0	3	2488.11	6.97602	16.9098	1
High	LGEYGFQnALIVR	2	1	1	P02769	N8(Deamidated)	0	3.81845	0	2	1480.79	3.75779	18.6147	0
High	LKHLVDEPQNLIK	1	1	1	P02769		0	3.76227	0	3	1546.89	-1.2526	12.3487	1
High	QEPERNEcFLSHKDDSPDLPK	1	1	1	P02769	C8(Carbamidomethyl)	0	3.7169	0	3	2541.17	2.14566	11.015	2
High	HPYFYAPELLYYANK	2	1	1	P02769		0	3.67567	0	3	1888.94	4.32011	20.9442	0
High	RPcFSALTPDETYVPK	16	1	1	P02769	C3(Carbamidomethyl)	0	3.63047	0	3	1880.92	1.19608	15.2531	0
High	FKDLGEEHFK	7	1	1	P02769		0	3.58041	0	3	1249.62	1.2196	9.36755	1
High	YNGVFQEccQAEDK	2	1	1	P02769	C8(Carbamidomethyl); C9(Carbamidomethyl)	0	3.5745	0	2	1747.71	1.75555	10.8604	0
High	DAFLGSFLYEYSR	22	1	1	P02769		0	3.56839	0	2	1567.75	2.37683	33.4217	0
High	NEcFLSHKDDSPDLPK	2	1	1	P02769	C3(Carbamidomethyl)	0	3.47231	0	2	1901.88	5.47423	11.4511	1
High	LVNELTEFAK	28	1	1	P02769		0	3.46907	0	2	1163.63	0.474278	35.7196	0
High	LFTFHADIcTLPDTEK	7	1	1	P02769	C9(Carbamidomethyl)	0	3.45787	0	3	1907.93	4.51915	20.2242	0
High	YNGVFQEccQAEDKGAcLLPK	1	1	1	P02769	C8(Carbamidomethyl); C9(Carbamidomethyl); C17(Carbamidomethyl)	0	3.43599	0	3	2487.11	-0.233205	16.5379	1
High	TVMEnFVAFVDK	1	1	1	P02769	N5(Deamidated)	0	3.36045	0	2	1400.68	0.680102	20.6142	0
High	VPQVSTPTLVEVSR	1	1	1	P02769		0	3.34237	0	2	1511.84	-0.66596	15.3907	0
High	HPEYAVSVLLR	1	1	1	P02769		0	3.24055	0	3	1283.71	1.2644	15.8132	0
High	DAIPENLPPLTADFAEDKDVcK	1	1	1	P02769	C21(Carbamidomethyl)	0	3.22864	0	2	2458.19	3.95087	19.6837	1
High	EYEATLEEccAK	1	1	1	P02769	C9(Carbamidomethyl); C10(Carbamidomethyl)	0	3.2128	0	2	1502.62	1.77915	9.54568	0
High	LKPDPNTLcDEFK	2	1	1	P02769	C9(Carbamidomethyl)	0	3.15503	0	3	1576.77	1.29516	14.5412	0
High	YIcDNQDTISSK	18	1	1	P02769	C3(Carbamidomethyl)	0	3.1279	0	2	1443.64	1.39596	4.78497	0
High	HLVDEPQNLIK	21	1	1	P02769		0	3.05686	0	2	1305.72	2.47117	31.3349	0
High	ETYGDMADccEK	4	1	1	P02769	C9(Carbamidomethyl); C10(Carbamidomethyl)	0	2.98156	0	2	1478.53	1.93527	6.93159	0
Medium	EYEATLEEccAKDDPHAcYSTVFDK	1	1	1	P02769	C9(Carbamidomethyl); C10(Carbamidomethyl); C18(Carbamidomethyl)	0	2.97834	0	3	3038.27	7.74183	15.0781	1
High	KQTALVELLK	2	1	1	P02769		0	2.97115	0	2	1142.71	-0.630652	15.4816	1
High	EccHGDLLEcADDRADLAK	2	1	1	P02769	C2(Carbamidomethyl); C3(Carbamidomethyl); C10(Carbamidomethyl)	0	2.96006	0	2	2247.95	4.37777	12.7917	1
High	DDPHAcYSTVFDK	1	1	1	P02769	C6(Carbamidomethyl)	0	2.92695	0	2	1554.66	3.46539	11.7896	0
High	LVVSTQTALA	3	1	1	P02769		0	2.82611	0	2	1002.58	0.145805	14.6707	0
High	LKEccDKPLLEK	3	1	1	P02769	C4(Carbamidomethyl); C5(Carbamidomethyl)	0	2.81823	0	2	1532.78	1.34489	4.77227	1
High	EccHGDLLEcADDR	1	1	1	P02769	C2(Carbamidomethyl); C3(Carbamidomethyl); C10(Carbamidomethyl)	0	2.80171	0	2	1749.66	0.715942	10.3866	0
High	LVnELTEFAK	1	1	1	P02769	N3(Deamidated)	0	2.71455	0	2	1164.61	-0.370843	15.448	0
High	AEFVEVTK	3	1	1	P02769		0	2.63765	0	2	922.484	-3.9553	8.46216	0
High	TVmENFVAFVDK	1	1	1	P02769	M3(Oxidation)	0	2.6217	0	2	1415.69	1.42439	18.3323	0
Medium	ETYGDMADccEKQEPER	1	1	1	P02769	C9(Carbamidomethyl); C10(Carbamidomethyl)	0	2.51777	0	2	2117.83	2.12848	9.07465	1
Medium	YLYEIAR	2	1	1	P02769		0	2.33264	0	2	927.496	2.62633	14.3178	0
Medium	EAcFAVEGPK	1	1	1	P02769	C3(Carbamidomethyl)	0	2.26934	0	2	1107.51	-1.67288	10.1122	0
P12763	Alpha-2-HS-glycoprotein OS=Bos taurus GN=AHSG PE=1 SV=2 - [FETUA_BOVIN]	420.045	45.96	1	11	11	113	359	38.3944	5.50342
A3	Sequence	# PSMs	# Proteins	# Protein Groups	Protein Group Accessions	Modifications	ΔCn	XCorr	Probability	Charge	MH+ [Da]	ΔM [ppm]	RT [min]	# Missed Cleavages
High	VVHAVEVALATFNAESNGSYLQLVEISR	2	1	1	P12763		0	5.4177	0	3	3016.58	1.88051	26.6746	0
High	HTFSGVASVESSSGEAFHVGK	39	1	1	P12763		0	5.41604	0	3	2120.01	1.64923	14.2919	0
High	EPAcDDPDTEQAALAAVDYINK	2	1	1	P12763	C4(Carbamidomethyl)	0	5.21312	0	3	2406.09	4.80226	19.7476	0
High	AQFVPLPVSVSVEFAVAATDcIAK	29	1	1	P12763	C21(Carbamidomethyl)	0	5.11503	0	2	2519.33	2.04517	33.3943	0
High	TPIVGQPSIPGGPVR	25	1	1	P12763		0	4.78206	0	2	1474.84	1.63692	14.2124	0
High	GYKHTLNQIDSVK	2	1	1	P12763		0	3.62843	0	3	1502.8	1.80464	8.7105	1
High	EVVDPTKcNLLAEK	1	1	1	P12763	C8(Carbamidomethyl)	0	3.62136	0	2	1615.84	0.101458	13.2527	1
High	QQTQHAVEGDcDIHVLK	4	1	1	P12763	C11(Carbamidomethyl)	0	3.51828	0	3	1977.96	5.28781	9.73081	0
High	QQTQHAVEGDcDIHVLKQDGQFSVLFTK	1	1	1	P12763	C11(Carbamidomethyl)	0	3.24372	0	3	3228.59	5.50423	18.021	1
Medium	QqTqHAVEGDcDIHVLK	4	1	1	P12763	Q2(Deamidated); Q4(Deamidated); C11(Carbamidomethyl)	0	2.77627	0	3	1979.9	-7.11729	11.8413	0
High	QDGQFSVLFTK	2	1	1	P12763		0	2.71239	0	2	1269.65	-0.323747	17.5971	0
High	HTLNqIDSVK	2	1	1	P12763	Q5(Deamidated)	0	2.7045	0	2	1155.6	0.35512	6.71817	0
P12725	Alpha-1-antiproteinase OS=Ovis aries PE=1 SV=1 - [A1AT_SHEEP]	59.7278	18.03	1	8	8	22	416	45.9557	6.26514
A3	Sequence	# PSMs	# Proteins	# Protein Groups	Protein Group Accessions	Modifications	ΔCn	XCorr	Probability	Charge	MH+ [Da]	ΔM [ppm]	RT [min]	# Missed Cleavages
High	KYASSANLHLPK	2	1	1	P12725		0	3.67538	0	3	1328.73	0.849457	9.55787	1
High	LVDTFLEDVK	3	1	1	P12725		0	3.43156	0	2	1178.64	6.44452	17.9572	0
High	DFHVNEqTTVKVPMMNR	2	1	1	P12725	Q7(Deamidated)	0	3.32909	0	3	2046.98	4.77546	15.712	1
High	LQQLEDKLNNELLAK	7	1	1	P12725		0	3.22335	0	3	1768.99	5.60108	15.5626	1
High	LSISETYDLK	4	1	1	P12725		0	2.92208	0	2	1168.61	1.91056	15.2153	0
High	YASSANLHLPK	1	1	1	P12725		0	2.75682	0	2	1200.63	-1.87068	10.4696	0
Medium	DFHVnEQTTVK	2	1	1	P12725	N5(Deamidated)	0	2.59684	0	2	1318.63	2.18357	9.03767	0
Medium	LGMFDLHYcDK	1	1	1	P12725	C9(Carbamidomethyl)	0	2.51857	0	2	1398.63	6.34581	16.8484	0
Q2KJF1	Alpha-1B-glycoprotein OS=Bos taurus GN=A1BG PE=1 SV=1 - [A1BG_BOVIN]	33.5896	36.18	1	9	9	9	503	53.5203	5.42725
A3	Sequence	# PSMs	# Proteins	# Protein Groups	Protein Group Accessions	Modifications	ΔCn	XCorr	Probability	Charge	MH+ [Da]	ΔM [ppm]	RT [min]	# Missed Cleavages
High	LEGEDQFLEVAEAPEATQATFPVHR	1	1	1	Q2KJF1		0	4.99566	0	3	2784.35	0.934717	20.3873	0
High	THAAGTPSEPSATVTIEELDPPPAPTLTVDR	1	1	1	Q2KJF1		0	4.20849	0	3	3170.59	2.80077	19.1756	0
High	VLRPGSSASLTcVAPLSGVDFQLR	1	1	1	Q2KJF1	C12(Carbamidomethyl)	0	4.11673	0	3	2530.35	3.45542	20.9804	0
High	AGEEEPLAVAWSTHGPADLVLTSVGPQHAGTYScR	1	1	1	Q2KJF1	C34(Carbamidomethyl)	0	3.99743	0	3	3663.76	2.54741	22.767	0
High	LSALAAGDGSGYTcR	1	1	1	Q2KJF1	C14(Carbamidomethyl)	0	3.87003	0	2	1498.7	2.48952	11.0286	0
High	SLLSELSDPVELR	1	1	1	Q2KJF1		0	3.85459	0	2	1457.79	1.62136	22.4514	0
High	cEAEVPDVSFLLLR	1	1	1	Q2KJF1	C1(Carbamidomethyl)	0	3.28857	0	2	1647.84	1.01086	23.997	0
High	VLSPAGPEAQFELR	1	1	1	Q2KJF1		0	2.83936	0	2	1513.8	0.0473572	16.5516	0
Medium	ALWTGALTPGR	1	1	1	Q2KJF1		0	2.41875	0	2	1142.63	0.453731	16.5637	0
P81187	Complement factor B OS=Bos taurus GN=CFB PE=1 SV=2 - [CFAB_BOVIN]	17.1366	9.99	1	5	5	6	761	85.3119	7.6792
A3	Sequence	# PSMs	# Proteins	# Protein Groups	Protein Group Accessions	Modifications	ΔCn	XCorr	Probability	Charge	MH+ [Da]	ΔM [ppm]	RT [min]	# Missed Cleavages
High	LQGMENLEDVFVQMLDESR	2	1	1	P81187		0	3.39448	0	3	2253.06	3.08212	30.0289	0
High	YGLVTYATEPK	1	1	1	P81187		0	3.1294	0	2	1241.64	0.312378	13.3664	0
High	GIPEFYDYDVALVR	1	1	1	P81187		0	2.86253	0	2	1656.83	1.67558	21.9107	0
High	AGQVLEYLcPSGFYPYPTQIR	1	1	1	P81187	C9(Carbamidomethyl)	0	2.82606	0	2	2459.21	-0.24689	23.1345	0
Medium	ALLEVYNMMSR	1	1	1	P81187		0	2.40919	0	2	1326.66	1.52296	19.9792	0
P02771	Alpha-fetoprotein OS=Homo sapiens GN=AFP PE=1 SV=1 - [FETA_HUMAN]	13.0494	4.27	2	2	2	4	609	68.633	5.68115
A3	Sequence	# PSMs	# Proteins	# Protein Groups	Protein Group Accessions	Modifications	ΔCn	XCorr	Probability	Charge	MH+ [Da]	ΔM [ppm]	RT [min]	# Missed Cleavages
High	LGEYYLQNAFLVAYTK	2	2	1	P02771		0	4.48177	0	2	1892.98	2.50139	23.4856	0
High	YIQESQALAK	2	2	1	P02771		0	2.64728	0	2	1150.61	0.933785	6.33941	0
P02774	Vitamin D-binding protein OS=Homo sapiens GN=GC PE=1 SV=1 - [VTDB_HUMAN]	10.0498	8.23	1	2	2	2	474	52.929	5.5415
A3	Sequence	# PSMs	# Proteins	# Protein Groups	Protein Group Accessions	Modifications	ΔCn	XCorr	Probability	Charge	MH+ [Da]	ΔM [ppm]	RT [min]	# Missed Cleavages
High	HQPQEFPTYVEPTNDEIcEAFR	1	1	1	P02774	C18(Carbamidomethyl)	0	5.24384	0	3	2707.21	0.601131	19.149	0
High	GQELcADYSENTFTEYK	1	1	1	P02774	C5(Carbamidomethyl)	0	4.80599	0	2	2054.88	5.68265	15.7259	0
P19823	Inter-alpha-trypsin inhibitor heavy chain H2 OS=Homo sapiens GN=ITIH2 PE=1 SV=2 - [ITIH2_HUMAN]	9.82917	5.71	1	3	3	3	946	106.397	6.85889
A3	Sequence	# PSMs	# Proteins	# Protein Groups	Protein Group Accessions	Modifications	ΔCn	XCorr	Probability	Charge	MH+ [Da]	ΔM [ppm]	RT [min]	# Missed Cleavages
High	SILQmSLDHHIVTPLTSLVIENEAGDER	1	1	1	P19823	M5(Oxidation)	0	4.40573	0	3	3133.57	-3.06314	23.419	0
High	IQPSGGTNINEALLR	1	1	1	P19823		0	2.9204	0	2	1582.86	0.28487	14.6814	0
Medium	FYNQVSTPLLR	1	1	1	P19823		0	2.50304	0	2	1337.72	-1.28673	16.0306	0
P02070	Hemoglobin subunit beta OS=Bos taurus GN=HBB PE=1 SV=1 - [HBB_BOVIN]	9.56095	24.14	1	3	3	3	145	15.9443	7.59131
A3	Sequence	# PSMs	# Proteins	# Protein Groups	Protein Group Accessions	Modifications	ΔCn	XCorr	Probability	Charge	MH+ [Da]	ΔM [ppm]	RT [min]	# Missed Cleavages
High	VKVDEVGGEALGR	1	1	1	P02070		0	3.57854	0	3	1328.72	-0.174863	10.3366	1
High	LLGNVLVVVLAR	1	1	1	P02070		0	3.50459	0	2	1265.83	2.83661	24.7107	0
Medium	LLVVYPWTQR	1	1	1	P02070		0	2.47782	0	2	1274.73	4.51824	19.8075	0
P01966	Hemoglobin subunit alpha OS=Bos taurus GN=HBA PE=1 SV=2 - [HBA_BOVIN]	9.03601	16.9	1	2	2	3	142	15.1749	8.44092
A3	Sequence	# PSMs	# Proteins	# Protein Groups	Protein Group Accessions	Modifications	ΔCn	XCorr	Probability	Charge	MH+ [Da]	ΔM [ppm]	RT [min]	# Missed Cleavages
High	VGGHAAEYGAEALER	2	1	1	P01966		0	3.55851	0	2	1529.73	-1.24324	10.5319	0
Medium	MFLSFPTTK	1	1	1	P01966		0	2.3146	0	2	1071.56	4.31732	18.6619	0
P60709	Actin, cytoplasmic 1 OS=Homo sapiens GN=ACTB PE=1 SV=1 - [ACTB_HUMAN]	5.76005	10.4	2	2	2	2	375	41.7097	5.47803
A3	Sequence	# PSMs	# Proteins	# Protein Groups	Protein Group Accessions	Modifications	ΔCn	XCorr	Probability	Charge	MH+ [Da]	ΔM [ppm]	RT [min]	# Missed Cleavages
High	DLYANTVLSGGTTMYPGIADR	1	2	1	P60709		0	3.03798	0	2	2215.08	4.76854	20.3306	0
Medium	VAPEEHPVLLTEAPLNPK	1	2	1	P60709		0	2.72208	0	3	1954.07	3.39742	15.6467	0
P06868	Plasminogen OS=Bos taurus GN=PLG PE=1 SV=2 - [PLMN_BOVIN]	5.69758	3.33	1	2	2	2	812	91.1565	7.50342
A3	Sequence	# PSMs	# Proteins	# Protein Groups	Protein Group Accessions	Modifications	ΔCn	XCorr	Probability	Charge	MH+ [Da]	ΔM [ppm]	RT [min]	# Missed Cleavages
High	LFREPSQADIALLK	1	1	1	P06868		0	3.14427	0	3	1600.91	0.530364	17.1004	1
Medium	VSPYVPWIEETMR	1	1	1	P06868		0	2.55331	0	2	1606.8	2.68596	21.9498	0
P01023	Alpha-2-macroglobulin OS=Homo sapiens GN=A2M PE=1 SV=3 - [A2MG_HUMAN]	5.49443	1.36	1	2	2	2	1474	163.188	6.45557
A3	Sequence	# PSMs	# Proteins	# Protein Groups	Protein Group Accessions	Modifications	ΔCn	XCorr	Probability	Charge	MH+ [Da]	ΔM [ppm]	RT [min]	# Missed Cleavages
High	LPPNVVEESAR	1	1	1	P01023		0	2.85347	0	2	1210.64	0.147495	10.2987	0
High	ATVLNYLPK	1	1	1	P01023		0	2.64096	0	2	1018.59	0.53531	17.0501	0

## Sheet: S3 FPLC
Table S3. List of protein fragments identified by LC-MS/MS in the FPLC-purified RSV preparation. RSV was propagated in HeLa cells and harvested as conditioned media 48-96 hours post-infection. The RSV-conditioned media was then clarified and precipitated by centrifuging after stirring in 10% PEG-6000. The PEG-precipitated RSV was resuspended and separated from impurities by a HiTrap Capto Core 70…
Accession	Description	Score	Coverage	# Proteins	# Unique Peptides	# Peptides	# PSMs	# AAs	MW [kDa]	calc. pI
P02769	Serum albumin OS=Bos taurus GN=ALB PE=1 SV=4 - [ALBU_BOVIN]	209.891	45.14	1	23	23	69	607	69.2484	6.17627
A3	Sequence	# PSMs	# Proteins	# Protein Groups	Protein Group Accessions	Modifications	ΔCn	XCorr	Probability	Charge	MH+ [Da]	ΔM [ppm]	RT [min]	# Missed Cleavages
High	GLVLIAFSQYLQQcPFDEHVK	4	1	1	P02769	C14(Carbamidomethyl)	0	4.9283	0	3	2492.28	4.52301	26.0767	0
High	ccAADDKEAcFAVEGPK	1	1	1	P02769	C1(Carbamidomethyl); C2(Carbamidomethyl); C10(Carbamidomethyl)	0	4.25731	0	3	1927.8	-0.648412	11.2717	1
High	RHPEYAVSVLLR	7	1	1	P02769		0	4.20097	0	3	1439.81	-0.430557	14.7251	1
High	KVPQVSTPTLVEVSR	3	1	1	P02769		0	4.12271	0	3	1639.94	3.21173	14.5221	1
High	MPcTEDYLSLILNR	1	1	1	P02769	C3(Carbamidomethyl)	0	3.88677	0	2	1724.84	1.53787	24.2439	0
High	DAFLGSFLYEYSR	18	1	1	P02769		0	3.79287	0	2	1567.75	3.0776	27.0305	0
High	LGEYGFQNALIVR	7	1	1	P02769		0	3.75251	0	2	1479.8	1.29043	19.2729	0
High	SLHTLFGDELcK	2	1	1	P02769	C11(Carbamidomethyl)	0	3.72497	0	3	1419.7	1.43594	16.6903	0
High	YnGVFQEccQAEDK	3	1	1	P02769	N2(Deamidated); C8(Carbamidomethyl); C9(Carbamidomethyl)	0	3.5769	0	2	1748.69	1.61082	12.1225	0
High	TVMENFVAFVDK	2	1	1	P02769		0	3.40253	0	2	1399.7	1.73228	22.4952	0
High	YIcDNQDTISSK	2	1	1	P02769	C3(Carbamidomethyl)	0	3.37064	0	2	1443.64	-0.210626	6.96076	0
High	YNGVFQEccQAEDK	1	1	1	P02769	C8(Carbamidomethyl); C9(Carbamidomethyl)	0	3.36976	0	2	1747.71	0.149089	11.5786	0
High	LVNELTEFAK	3	1	1	P02769		0	3.36324	0	2	1163.63	1.10371	16.4274	0
High	RHPYFYAPELLYYANK	1	1	1	P02769		0	3.36144	0	3	2045.03	2.35631	19.7424	1
High	FKDLGEEHFK	1	1	1	P02769		0	3.34405	0	3	1249.62	0.853274	9.3133	1
High	LFTFHADIcTLPDTEK	2	1	1	P02769	C9(Carbamidomethyl)	0	3.33497	0	3	1907.92	1.92794	18.7342	0
High	LKEccDKPLLEK	1	1	1	P02769	C4(Carbamidomethyl); C5(Carbamidomethyl)	0	3.32166	0	3	1532.78	-2.04858	6.07731	1
Medium	RPcFSALTPDETYVPK	2	1	1	P02769	C3(Carbamidomethyl)	0	3.1527	0	3	1880.93	2.851	15.8047	0
High	mPcTEDYLSLILNR	1	1	1	P02769	M1(Oxidation); C3(Carbamidomethyl)	0	3.08269	0	2	1740.83	2.41122	23.2785	0
Medium	HPYFYAPELLYYANK	1	1	1	P02769		0	3.07993	0	3	1888.93	4.22318	21.2411	0
Medium	VPQVSTPTLVEVSR	1	1	1	P02769		0	2.77061	0	2	1511.85	2.56374	15.8295	0
Medium	KQTALVELLK	1	1	1	P02769		0	2.69468	0	2	1142.72	3.42868	15.5977	1
Medium	LVVSTQTALA	1	1	1	P02769		0	2.66535	0	2	1002.58	-0.0977067	14.3669	0
Medium	HLVDEPQNLIK	2	1	1	P02769		0	2.57443	0	2	1305.72	1.62977	12.903	0
Medium	AEFVEVTK	1	1	1	P02769		0	2.52484	0	2	922.488	0.411516	8.94685	0
P12763	Alpha-2-HS-glycoprotein OS=Bos taurus GN=AHSG PE=1 SV=2 - [FETUA_BOVIN]	179.187	39	1	8	8	54	359	38.3944	5.50342
A3	Sequence	# PSMs	# Proteins	# Protein Groups	Protein Group Accessions	Modifications	ΔCn	XCorr	Probability	Charge	MH+ [Da]	ΔM [ppm]	RT [min]	# Missed Cleavages
High	VVHAVEVALATFNAESNGSYLQLVEISR	1	1	1	P12763		0	4.58445	0	3	3016.57	0.0595152	26.7476	0
High	AQFVPLPVSVSVEFAVAATDcIAK	19	1	1	P12763	C21(Carbamidomethyl)	0	4.57994	0	3	2519.33	1.38571	31.6678	0
High	HTFSGVASVESSSGEAFHVGK	21	1	1	P12763		0	4.50587	0	3	2120.01	3.63574	14.5457	0
High	TPIVGQPSIPGGPVR	8	1	1	P12763		0	4.44545	0	2	1474.84	-1.67383	14.6917	0
High	EVVDPTKcNLLAEK	1	1	1	P12763	C8(Carbamidomethyl)	0	3.38181	0	2	1615.84	0.781373	13.8393	1
High	QQTQHAVEGDcDIHVLK	1	1	1	P12763	C11(Carbamidomethyl)	0	3.25041	0	3	1977.95	1.77004	10.0214	0
High	HTLnQIDSVK	2	1	1	P12763	N4(Deamidated)	0	2.92382	0	2	1155.6	-1.86319	7.85966	0
High	QDGQFSVLFTK	1	1	1	P12763		0	2.90593	0	2	1269.65	4.2912	17.834	0
P81187	Complement factor B OS=Bos taurus GN=CFB PE=1 SV=2 - [CFAB_BOVIN]	73.1983	28.12	1	15	15	22	761	85.3119	7.6792
A3	Sequence	# PSMs	# Proteins	# Protein Groups	Protein Group Accessions	Modifications	ΔCn	XCorr	Probability	Charge	MH+ [Da]	ΔM [ppm]	RT [min]	# Missed Cleavages
High	DFHINLYQVLPWLK	1	1	1	P81187		0	4.1644	0	3	1785.97	1.7837	28.1302	0
High	WDGETAIcDDGATYcPNPGIPLGTR	1	1	1	P81187	C8(Carbamidomethyl); C15(Carbamidomethyl)	0	4.12105	0	3	2736.21	3.16998	18.6656	0
High	LQGMENLEDVFVQMLDESR	3	1	1	P81187		0	3.90197	0	2	2253.06	1.43561	29.8925	0
High	AGQVLEYLcPSGFYPYPTQIR	1	1	1	P81187	C9(Carbamidomethyl)	0	3.84303	0	2	2459.21	2.92994	23.1015	0
High	STTcQQQMQELLPAKDIEALFVSESK	1	1	1	P81187	C4(Carbamidomethyl)	0	3.7001	0	3	2981.48	5.35767	25.241	1
High	GIPEFYDYDVALVR	1	1	1	P81187		0	3.67761	0	2	1656.83	4.32794	21.9404	0
High	SSEADWVTDQLNQINYADHK	2	1	1	P81187		0	3.61769	0	3	2334.07	3.98218	20.1529	0
High	LQGmENLEDVFVQMLDESR	3	1	1	P81187	M4(Oxidation)	0	3.39845	0	2	2269.05	0.976614	27.9715	0
High	YGLVTYATEPK	1	1	1	P81187		0	3.35399	0	2	1241.64	2.57359	13.9714	0
High	FLcTGGVDPYADPNTcK	1	1	1	P81187	C3(Carbamidomethyl); C16(Carbamidomethyl)	0	3.34352	0	2	1914.84	0.556967	14.9475	0
High	VKDVSEVVTPR	2	1	1	P81187		0	3.11288	0	2	1228.69	-0.313112	7.39706	1
High	EKLQNEDLGFL	1	1	1	P81187		0	3.06353	0	2	1305.67	2.19275	18.7706	1
High	ALLEVYNMMSR	1	1	1	P81187		0	2.99147	0	2	1326.66	4.28335	20.0506	0
High	STGSWSTLQTQDR	1	1	1	P81187		0	2.89744	0	2	1466.69	0.49802	11.4788	0
Medium	STGSWSTLQTQDRK	1	1	1	P81187		0	2.84478	0	2	1594.78	0.458459	9.37739	1
Medium	DIEALFVSESK	1	1	1	P81187		0	2.48457	0	2	1237.63	1.99673	19.4397	0
P02070	Hemoglobin subunit beta OS=Bos taurus GN=HBB PE=1 SV=1 - [HBB_BOVIN]	52.4826	24.14	1	4	4	18	145	15.9443	7.59131
A3	Sequence	# PSMs	# Proteins	# Protein Groups	Protein Group Accessions	Modifications	ΔCn	XCorr	Probability	Charge	MH+ [Da]	ΔM [ppm]	RT [min]	# Missed Cleavages
High	VKVDEVGGEALGR	2	1	1	P02070		0	3.67611	0	2	1328.72	1.94828	10.7435	1
High	LLGNVLVVVLAR	13	1	1	P02070		0	3.63913	0	2	1265.83	1.9687	24.7882	0
High	VDEVGGEALGR	1	1	1	P02070		0	3.2158	0	2	1101.55	-1.25249	8.40078	0
Medium	LLVVYPWTQR	2	1	1	P02070		0	2.47707	0	2	1274.73	2.60301	20.7847	0
P03418	Nucleoprotein OS=Human respiratory syncytial virus A (strain A2) GN=N PE=1 SV=1 - [NCAP_HRSVA]	48.6157	32.48	1	8	8	15	391	43.4233	7.35693
A3	Sequence	# PSMs	# Proteins	# Protein Groups	Protein Group Accessions	Modifications	ΔCn	XCorr	Probability	Charge	MH+ [Da]	ΔM [ppm]	RT [min]	# Missed Cleavages
High	FTGLIGMLYAMSR	2	1	1	P03418		0	4.24282	0	2	1459.75	1.51801	28.5374	0
High	VKLNDTLNKDQLLSSSK	1	1	1	P03418		0	4.10329	0	3	1903.06	2.96819	13.1507	2
High	LGGEAGFYHILNNPK	2	1	1	P03418		0	4.06213	0	2	1629.84	3.66701	16.5465	0
High	STGDSIDTPNYDVQK	1	1	1	P03418		0	3.95849	0	2	1639.75	1.06369	10.8644	0
High	NIMLGHASVQAEMEQVVEVYEYAQK	1	1	1	P03418		0	3.7984	0	3	2866.38	2.99675	25.5891	0
High	ASLLSLTQFPHFSSVVLGNAAGLGImGEYR	1	1	1	P03418	M26(Oxidation)	0	3.7442	0	3	3151.62	0.0713114	27.0028	0
High	ASLLSLTQFPHFSSVVLGNAAGLGIMGEYR	1	1	1	P03418		0	3.60848	0	3	3135.64	3.7834	28.424	0
High	DIANSFYEVFEK	1	1	1	P03418		0	3.31669	0	2	1461.69	2.9596	22.9388	0
High	LNDTLNKDQLLSSSK	2	1	1	P03418		0	3.24948	0	2	1675.89	1.95753	12.4423	1
High	FTGLIGmLYAMSR	2	1	1	P03418	M7(Oxidation)	0	2.89746	0	2	1475.74	1.72128	24.0792	0
Medium	FTGLIGmLYAmSR	1	1	1	P03418	M7(Oxidation); M11(Oxidation)	0	2.6048	0	2	1491.74	1.75653	20.6848	0
P01024	Complement C3 OS=Homo sapiens GN=C3 PE=1 SV=2 - [CO3_HUMAN]	48.425	5.89	1	6	6	14	1663	187.03	6.40479
A3	Sequence	# PSMs	# Proteins	# Protein Groups	Protein Group Accessions	Modifications	ΔCn	XCorr	Probability	Charge	MH+ [Da]	ΔM [ppm]	RT [min]	# Missed Cleavages
High	YYGGGYGSTQATFMVFQALAQYQK	3	1	1	P01024		0	5.25107	0	3	2679.26	1.83949	26.273	0
High	ILLQGTPVAQMTEDAVDAER	4	1	1	P01024		0	4.89161	0	3	2157.09	3.45025	22.9257	0
High	YYGGGYGSTQATFmVFQALAQYQK	1	1	1	P01024	M14(Oxidation)	0	4.13255	0	3	2695.26	3.5567	24.7395	0
High	ILLQGTPVAQmTEDAVDAER	2	1	1	P01024	M11(Oxidation)	0	3.55876	0	3	2173.09	4.30432	18.9567	0
High	EPGQDLVVLPLSITTDFIPSFR	1	1	1	P01024		0	3.49298	0	2	2444.31	0.760268	30.5414	0
Medium	AcEPGVDYVYK	1	1	1	P01024	C2(Carbamidomethyl)	0	2.67704	0	2	1300.59	1.37777	12.1844	0
Medium	TIYTPGSTVLYR	1	1	1	P01024		0	2.54078	0	2	1370.74	3.84511	15.4128	0
Medium	GYTQQLAFR	1	1	1	P01024		0	2.45341	0	2	1083.56	2.09596	13.2567	0
P00735	Prothrombin OS=Bos taurus GN=F2 PE=1 SV=2 - [THRB_BOVIN]	45.367	20	1	8	8	12	625	70.4607	6.32861
A3	Sequence	# PSMs	# Proteins	# Protein Groups	Protein Group Accessions	Modifications	ΔCn	XCorr	Probability	Charge	MH+ [Da]	ΔM [ppm]	RT [min]	# Missed Cleavages
High	IVEGQDAEVGLSPWQVMLFR	3	1	1	P00735		0	4.82689	0	3	2274.17	5.34363	26.0494	0
High	IVEGQDAEVGLSPWQVmLFR	1	1	1	P00735	M17(Oxidation)	0	4.45476	0	2	2290.16	2.1757	23.5868	0
High	ITDNMFcAGYKPGEGK	1	1	1	P00735	C7(Carbamidomethyl)	0	3.91002	0	3	1787.81	0.0867118	13.4616	0
High	LGEDPDPDAAIEGR	1	1	1	P00735		0	3.86407	0	2	1454.68	1.14564	12.1719	0
High	SPQELLcGASLISDR	1	1	1	P00735	C7(Carbamidomethyl)	0	3.77992	0	2	1645.83	4.2176	19.0093	0
High	GDAcEGDSGGPFVMK	1	1	1	P00735	C4(Carbamidomethyl)	0	3.64192	0	2	1526.63	1.48146	12.573	0
High	YNWKENLDRDIALLK	1	1	1	P00735		0	3.61175	0	3	1891.02	4.32294	20.711	2
Medium	RGDAcEGDSGGPFVMK	1	1	1	P00735	C5(Carbamidomethyl)	0	3.16376	0	3	1682.73	1.0912	10.8773	1
Medium	ETWTTSVAEVQPSVLQVVNLPLVERPVcK	1	1	1	P00735	C28(Carbamidomethyl)	0	2.94787	0	3	3278.75	2.67488	24.9844	0
Medium	GDAcEGDSGGPFVmK	1	1	1	P00735	C4(Carbamidomethyl); M14(Oxidation)	0	2.64288	0	2	1542.62	0.331058	8.52546	0
P07589	Fibronectin OS=Bos taurus GN=FN1 PE=1 SV=4 - [FINC_BOVIN]	41.8607	8.15	1	11	11	12	2478	271.983	5.50342
A3	Sequence	# PSMs	# Proteins	# Protein Groups	Protein Group Accessions	Modifications	ΔCn	XCorr	Probability	Charge	MH+ [Da]	ΔM [ppm]	RT [min]	# Missed Cleavages
High	SSPVVIDASTAIDAPSNLR	1	1	1	P07589		0	4.78185	0	2	1913.01	4.24543	17.9593	0
High	VTWAPPSSIELTNLLVR	1	1	1	P07589		0	4.00177	0	2	1896.07	3.92526	25.3683	0
High	ITYGETGGSSPVQEFTVPGSK	1	1	1	P07589		0	3.75311	0	2	2141.04	1.96241	16.9707	0
High	EINLAPDSSSVVVSGLMVATK	1	1	1	P07589		0	3.73258	0	2	2117.12	2.33142	22.2357	0
High	FLATTPNSLLVSWQPPR	2	1	1	P07589		0	3.68488	0	3	1927.05	2.46166	22.7613	0
High	FTQVTPTSLTAQWTAPNVQLTGYR	1	1	1	P07589		0	3.58871	0	3	2680.38	2.61446	22.1828	0
High	TALDSPSGIDFSDITANSFTVHWIAPR	1	1	1	P07589		0	3.45844	0	3	2918.44	2.67684	25.0367	0
High	QYNVGPAASQYPLR	1	1	1	P07589		0	3.26304	0	2	1563.79	0.916348	13.9502	0
High	SYTITGLQPGTDYK	1	1	1	P07589		0	3.0708	0	2	1543.77	2.49163	15.0898	0
Medium	WcGTTQNYDADQK	1	1	1	P07589	C2(Carbamidomethyl)	0	2.69635	0	2	1586.66	1.03485	8.31756	0
Medium	VPGTSASATLTGLTR	1	1	1	P07589		0	2.51822	0	2	1431.78	0.474994	14.7488	0
P20305	Gelsolin (Fragment) OS=Sus scrofa GN=GSN PE=1 SV=1 - [GELS_PIG]	36.8539	19.69	1	7	7	11	772	84.7228	6.31592
A3	Sequence	# PSMs	# Proteins	# Protein Groups	Protein Group Accessions	Modifications	ΔCn	XCorr	Probability	Charge	MH+ [Da]	ΔM [ppm]	RT [min]	# Missed Cleavages
High	AQPVQVAEGSEPDSFWEALGGK	2	1	1	P20305		0	5.30064	0	2	2302.1	1.77642	22.1286	0
High	IEGSnKVPVDPATYGQFYGGDSYIILYNYR	3	1	1	P20305	N5(Deamidated)	0	4.64776	0	3	3400.64	1.72153	23.0144	1
High	QGQIIYNWQGAQSTQDEVAASAILTAQLDEELGGTPVQSR	1	1	1	P20305		0	4.20146	0	3	4273.09	-2.60103	26.5208	0
High	DSQEEEKTEALTSAK	2	1	1	P20305		0	3.95179	0	3	1665.78	-2.18286	7.2098	1
High	QTQVSVLPEGGETPLFK	1	1	1	P20305		0	3.69481	0	2	1829.97	4.71524	19.0617	0
High	AGALNSNDAFVLK	1	1	1	P20305		0	3.64345	0	2	1319.7	3.62326	15.6089	0
High	EVQGFESATFLGYFK	1	1	1	P20305		0	3.52493	0	2	1722.84	3.05754	23.52	0
P11209	Fusion glycoprotein F0 OS=Human respiratory syncytial virus A (strain RSS-2) GN=F PE=1 SV=2 - [FUS_HRSVR]	31.9436	23.34	1	8	8	9	574	63.294	8.77783
A3	Sequence	# PSMs	# Proteins	# Protein Groups	Protein Group Accessions	Modifications	ΔCn	XCorr	Probability	Charge	MH+ [Da]	ΔM [ppm]	RT [min]	# Missed Cleavages
High	TDVSSSVITSLGAIVScYGK	2	1	1	P11209	C17(Carbamidomethyl)	0	4.55684	0	2	2044.03	2.45132	25.6442	0
High	FLGFLLGVGSAIASGIAVSK	1	1	1	P11209		0	4.16308	0	2	1907.1	1.01048	30.3161	0
High	GVDTVSVGNTLYYVNK	1	1	1	P11209		0	3.95242	0	2	1728.88	2.6572	17.0355	0
High	AVVSLSnGVSVLTSK	1	1	1	P11209	N7(Deamidated)	0	3.5798	0	2	1461.82	2.50399	17.657	0
High	GEPIINFYDPLVFPSDEFDASISQVNEK	1	1	1	P11209		0	3.35643	0	3	3170.53	1.62076	27.6184	0
High	LMSNNVQIVR	1	1	1	P11209		0	2.94586	0	2	1173.64	1.7728	11.9961	0
Medium	DQLSGINNIAFSN	1	1	1	P11209		0	2.64836	0	2	1392.68	1.5054	18.1056	0
Medium	TFSNGcDYVSNK	1	1	1	P11209	C6(Carbamidomethyl)	0	2.51711	0	2	1391.59	1.84349	8.7617	0
P01966	Hemoglobin subunit alpha OS=Bos taurus GN=HBA PE=1 SV=2 - [HBA_BOVIN]	31.0658	58.45	1	6	6	9	142	15.1749	8.44092
A3	Sequence	# PSMs	# Proteins	# Protein Groups	Protein Group Accessions	Modifications	ΔCn	XCorr	Probability	Charge	MH+ [Da]	ΔM [ppm]	RT [min]	# Missed Cleavages
High	AVEHLDDLPGALSELSDLHAHK	1	1	1	P01966		0	5.23646	0	3	2367.2	3.18982	19.7057	0
High	FLANVSTVLTSK	2	1	1	P01966		0	3.79022	0	2	1279.73	3.20585	17.7967	0
High	VGGHAAEYGAEALER	2	1	1	P01966		0	3.61102	0	2	1529.74	1.86889	10.7557	0
High	TYFPHFDLSHGSAQVK	1	1	1	P01966		0	3.42226	0	2	1833.9	2.05365	16.1562	0
Medium	MFLSFPTTK	1	1	1	P01966		0	2.73043	0	2	1071.56	0.899767	18.7237	0
Medium	LRVDPVNFK	1	1	1	P01966		0	2.63206	0	2	1087.63	2.124	12.9142	1
Medium	mFLSFPTTK	1	1	1	P01966	M1(Oxidation)	0	2.50838	0	2	1087.55	2.86833	16.8736	0
Q2KJF1	Alpha-1B-glycoprotein OS=Bos taurus GN=A1BG PE=1 SV=1 - [A1BG_BOVIN]	28.2388	29.22	1	8	8	8	503	53.5203	5.42725
A3	Sequence	# PSMs	# Proteins	# Protein Groups	Protein Group Accessions	Modifications	ΔCn	XCorr	Probability	Charge	MH+ [Da]	ΔM [ppm]	RT [min]	# Missed Cleavages
High	LEGEDQFLEVAEAPEATQATFPVHR	1	1	1	Q2KJF1		0	5.23276	0	3	2784.36	3.76249	20.5811	0
High	SLLSELSDPVELR	1	1	1	Q2KJF1		0	3.58492	0	2	1457.79	2.54247	22.7089	0
High	VLRPGSSASLTcVAPLSGVDFQLR	1	1	1	Q2KJF1	C12(Carbamidomethyl)	0	3.53831	0	3	2530.36	4.54087	21.2275	0
High	cEAEVPDVSFLLLR	1	1	1	Q2KJF1	C1(Carbamidomethyl)	0	3.41022	0	2	1647.84	2.19612	24.2697	0
High	VLSPAGPEAQFELR	1	1	1	Q2KJF1		0	3.33262	0	2	1513.8	2.54714	16.8974	0
High	LSALAAGDGSGYTcR	1	1	1	Q2KJF1	C14(Carbamidomethyl)	0	3.12677	0	2	1498.7	0.534706	11.566	0
High	ALWTGALTPGR	1	1	1	Q2KJF1		0	3.01497	0	2	1142.63	2.05622	16.9481	0
Medium	THAAGTPSEPSATVTIEELDPPPAPTLTVDR	1	1	1	Q2KJF1		0	2.99819	0	3	3170.6	4.07129	19.3852	0
P03419	Matrix protein OS=Human respiratory syncytial virus A (strain A2) GN=M PE=1 SV=1 - [MATRX_HRSVA]	23.6686	37.11	1	7	7	7	256	28.696	8.45557
A3	Sequence	# PSMs	# Proteins	# Protein Groups	Protein Group Accessions	Modifications	ΔCn	XCorr	Probability	Charge	MH+ [Da]	ΔM [ppm]	RT [min]	# Missed Cleavages
High	NKDLNTLENITTTEFK	1	1	1	P03419		0	3.81184	0	2	1880.96	1.71887	18.2379	1
High	TLNPTHDIIALcEFENIVTSK	1	1	1	P03419	C12(Carbamidomethyl)	0	3.62849	0	3	2415.23	3.52634	25.2141	0
High	IIPYSGLLLVITVTDNK	1	1	1	P03419		0	3.51806	0	2	1859.09	1.51746	27.803	0
High	YIKPQSQFIVDLGAYLEK	1	1	1	P03419		0	3.43997	0	3	2112.14	2.26683	23.6465	0
High	DLNTLENITTTEFK	1	1	1	P03419		0	3.31737	0	2	1638.83	3.8854	20.594	0
High	ESIYYVTTNWK	1	1	1	P03419		0	3.00303	0	2	1403.69	4.05049	17.4553	0
High	LAYDVTTPcEIK	1	1	1	P03419	C9(Carbamidomethyl)	0	2.94978	0	2	1409.7	1.05502	14.3552	0
P17697	Clusterin OS=Bos taurus GN=CLU PE=1 SV=1 - [CLUS_BOVIN]	23.4165	18	1	5	5	6	439	51.0811	6.03662
A3	Sequence	# PSMs	# Proteins	# Protein Groups	Protein Group Accessions	Modifications	ΔCn	XCorr	Probability	Charge	MH+ [Da]	ΔM [ppm]	RT [min]	# Missed Cleavages
High	LFNSFPITVTVPQEVSSPNFmENVAEK	1	1	1	P17697	M21(Oxidation)	0	5.3658	0	3	3040.51	4.59441	23.5325	0
High	LYDQLLQSYQQK	1	1	1	P17697		0	4.66788	0	2	1526.79	4.55623	16.5344	0
High	LFNSFPITVTVPQEVSSPNFMENVAEK	1	1	1	P17697		0	4.31271	0	3	3024.51	3.92628	25.1883	0
High	RPQDTQYYSPFSSFPR	1	1	1	P17697		0	3.51656	0	3	1975.93	2.48703	17.6691	0
Medium	KLLLSSLEEAKK	1	1	1	P17697		0	3.02962	0	3	1358.83	2.7409	13.1031	2
Medium	ASSIMDELFQDR	1	1	1	P17697		0	2.52396	0	2	1411.66	3.45041	21.5586	0
P06868	Plasminogen OS=Bos taurus GN=PLG PE=1 SV=2 - [PLMN_BOVIN]	23.0464	12.93	1	7	7	7	812	91.1565	7.50342
A3	Sequence	# PSMs	# Proteins	# Protein Groups	Protein Group Accessions	Modifications	ΔCn	XCorr	Probability	Charge	MH+ [Da]	ΔM [ppm]	RT [min]	# Missed Cleavages
High	TEcYITGWGETQGTFGEGLLK	1	1	1	P06868	C3(Carbamidomethyl)	0	5.48459	0	2	2347.1	2.56924	22.2222	0
High	LFREPSQADIALLK	1	1	1	P06868		0	3.83653	0	3	1600.91	1.44537	17.2998	1
High	NYGGTVAVTESGHTcQR	1	1	1	P06868	C15(Carbamidomethyl)	0	3.15939	0	2	1836.84	3.45467	7.62493	0
Medium	EQSVQEIPVSR	1	1	1	P06868		0	2.72991	0	2	1271.66	0.994463	9.60578	0
Medium	EVIPAcLPPPNYMVAAR	1	1	1	P06868	C6(Carbamidomethyl)	0	2.6502	0	2	1897.98	5.19426	19.0353	0
Medium	VSPYVPWIEETMR	1	1	1	P06868		0	2.61061	0	2	1606.8	2.00222	22.105	0
Medium	APWcYTTNSEVR	1	1	1	P06868	C4(Carbamidomethyl)	0	2.57514	0	2	1483.67	2.06664	13.3328	0
P12725	Alpha-1-antiproteinase OS=Ovis aries PE=1 SV=1 - [A1AT_SHEEP]	22.8004	13.94	1	6	6	8	416	45.9557	6.26514
A3	Sequence	# PSMs	# Proteins	# Protein Groups	Protein Group Accessions	Modifications	ΔCn	XCorr	Probability	Charge	MH+ [Da]	ΔM [ppm]	RT [min]	# Missed Cleavages
High	LQQLEDKLNNELLAK	2	1	1	P12725		0	4.26016	0	2	1768.98	1.64087	16.1695	1
High	LVDTFLEDVK	1	1	1	P12725		0	3.692	0	2	1178.64	4.16601	18.3492	0
High	KYASSANLHLPK	1	1	1	P12725		0	3.58173	0	3	1328.73	1.46958	9.5456	1
High	LSISETYDLK	1	1	1	P12725		0	3.07944	0	2	1168.61	2.11948	15.0668	0
Medium	DFHVnEQTTVK	2	1	1	P12725	N5(Deamidated)	0	2.7084	0	2	1318.63	1.44298	9.50978	0
Medium	YASSANLHLPK	1	1	1	P12725		0	2.58087	0	2	1200.64	1.99283	10.9222	0
P68363	Tubulin alpha-1B chain OS=Homo sapiens GN=TUBA1B PE=1 SV=1 - [TBA1B_HUMAN]	17.3926	16.85	1	5	5	5	451	50.1196	5.05908
A3	Sequence	# PSMs	# Proteins	# Protein Groups	Protein Group Accessions	Modifications	ΔCn	XCorr	Probability	Charge	MH+ [Da]	ΔM [ppm]	RT [min]	# Missed Cleavages
High	AVFVDLEPTVIDEVR	1	1	1	P68363		0	4.60722	0	2	1701.92	5.4147	22.0165	0
High	TIGGGDDSFNTFFSETGAGK	1	1	1	P68363		0	3.87332	0	2	2007.9	0.959129	20.2221	0
High	VGINYQPPTVVPGGDLAK	1	1	1	P68363		0	3.42925	0	2	1824.99	3.14919	17.374	0
Medium	DVNAAIATIK	1	1	1	P68363		0	2.7745	0	2	1015.58	3.06835	13.2255	0
Medium	SIQFVDWcPTGFK	1	1	1	P68363	C8(Carbamidomethyl)	0	2.70832	0	2	1584.76	3.87613	21.6506	0
P12579	Phosphoprotein OS=Human respiratory syncytial virus A (strain Long) GN=P PE=1 SV=1 - [PHOSP_HRSVL]	16.7234	40.25	1	5	5	5	241	27.1302	4.62744
A3	Sequence	# PSMs	# Proteins	# Protein Groups	Protein Group Accessions	Modifications	ΔCn	XCorr	Probability	Charge	MH+ [Da]	ΔM [ppm]	RT [min]	# Missed Cleavages
High	DTSDEVSLNPTSEK	1	1	1	P12579		0	3.97702	0	2	1521.69	1.7008	10.5563	0
High	ESPITSNSTIINPTNETDDNAGNKPNYQR	1	1	1	P12579		0	3.80007	0	3	3190.5	3.04365	13.6658	0
High	KPLVSFKEDPIPSDNPFSK	1	1	1	P12579		0	3.20989	0	3	2145.13	1.83243	17.6297	1
Medium	LSEILGMLHTLVVASAGPTSAR	1	1	1	P12579		0	2.89384	0	3	2223.23	3.82847	26.9472	0
Medium	FAPEFHGEDANNR	1	1	1	P12579		0	2.8426	0	2	1503.67	2.66511	9.55803	0
P79263	Inter-alpha-trypsin inhibitor heavy chain H4 OS=Sus scrofa GN=ITIH4 PE=1 SV=1 - [ITIH4_PIG]	16.4962	3.91	1	3	3	5	921	102.083	6.90283
A3	Sequence	# PSMs	# Proteins	# Protein Groups	Protein Group Accessions	Modifications	ΔCn	XCorr	Probability	Charge	MH+ [Da]	ΔM [ppm]	RT [min]	# Missed Cleavages
High	WKETLYSVMPGLK	2	1	1	P79263		0	4.11371	0	3	1551.83	0.654107	18.8075	1
High	VTFELVYEELLAR	1	1	1	P79263		0	3.27733	0	2	1581.86	3.46705	25.9964	0
High	MALEnGGLAR	1	1	1	P79263	N5(Deamidated)	0	3.07179	0	2	1032.51	-0.11578	11.1332	0
Medium	MALENGGLAR	1	1	1	P79263		0	2.74205	0	2	1031.53	-3.42241	10.419	0
P23526	Adenosylhomocysteinase OS=Homo sapiens GN=AHCY PE=1 SV=4 - [SAHH_HUMAN]	16.3383	16.9	1	5	5	5	432	47.6852	6.34131
A3	Sequence	# PSMs	# Proteins	# Protein Groups	Protein Group Accessions	Modifications	ΔCn	XCorr	Probability	Charge	MH+ [Da]	ΔM [ppm]	RT [min]	# Missed Cleavages
High	KLDEAVAEAHLGK	1	1	1	P23526		0	4.23693	0	3	1380.75	-0.992923	9.87994	1
High	VPAINVNDSVTK	1	1	1	P23526		0	3.64525	0	2	1256.69	1.80146	12.0077	0
Medium	DGPLNMILDDGGDLTNLIHTK	1	1	1	P23526		0	3.01688	0	3	2252.13	3.11466	26.2588	0
Medium	GISEETTTGVHNLYK	1	1	1	P23526		0	2.72563	0	2	1648.82	1.88443	12.2588	0
Medium	VAVVAGYGDVGK	1	1	1	P23526		0	2.71363	0	2	1134.62	0.101192	11.6719	0
P20742	Pregnancy zone protein OS=Homo sapiens GN=PZP PE=1 SV=4 - [PZP_HUMAN]	15.103	2.29	1	3	3	5	1482	163.76	6.37939
A3	Sequence	# PSMs	# Proteins	# Protein Groups	Protein Group Accessions	Modifications	ΔCn	XCorr	Probability	Charge	MH+ [Da]	ΔM [ppm]	RT [min]	# Missed Cleavages
High	MVSGFIPLKPTVK	1	1	1	P20742		0	3.32766	0	2	1416.83	2.16483	16.3581	0
High	ATVLNYLPK	1	1	1	P20742		0	3.05429	0	2	1018.59	1.31428	17.24	0
Medium	DLFHcVSFTLPR	2	1	1	P20742	C5(Carbamidomethyl)	0	3.0148	0	3	1491.75	3.5062	21.2149	0
Medium	mVSGFIPLKPTVK	1	1	1	P20742	M1(Oxidation)	0	2.84856	0	2	1432.83	2.02619	15.3133	0
P07996	Thrombospondin-1 OS=Homo sapiens GN=THBS1 PE=1 SV=2 - [TSP1_HUMAN]	14.8586	4.79	2	5	5	5	1170	129.3	4.94482
A3	Sequence	# PSMs	# Proteins	# Protein Groups	Protein Group Accessions	Modifications	ΔCn	XCorr	Probability	Charge	MH+ [Da]	ΔM [ppm]	RT [min]	# Missed Cleavages
High	FVFGTTPEDILR	1	2	1	P07996		0	3.18849	0	2	1394.74	4.10035	21.2671	0
High	GTSQNDPNWVVR	1	2	1	P07996		0	3.03041	0	2	1372.66	0.168162	11.6038	0
High	LcNNPTPQFGGK	1	2	1	P07996	C2(Carbamidomethyl)	0	2.95633	0	2	1332.64	-0.482835	9.68787	0
High	TIVTTLQDSIR	1	2	1	P07996		0	2.90476	0	2	1246.7	2.19552	17.9916	0
Medium	FQMIPLDPK	1	2	1	P07996		0	2.77862	0	2	1088.58	3.06344	17.8587	0
P60709	Actin, cytoplasmic 1 OS=Homo sapiens GN=ACTB PE=1 SV=1 - [ACTB_HUMAN]	11.1106	16.53	2	3	3	3	375	41.7097	5.47803
A3	Sequence	# PSMs	# Proteins	# Protein Groups	Protein Group Accessions	Modifications	ΔCn	XCorr	Probability	Charge	MH+ [Da]	ΔM [ppm]	RT [min]	# Missed Cleavages
High	TTGIVMDSGDGVTHTVPIYEGYALPHAILR	1	2	1	P60709		0	4.57123	0	3	3183.64	6.79733	21.2016	0
High	DLYANTVLSGGTTMYPGIADR	1	2	1	P60709		0	3.78479	0	2	2215.08	2.89485	20.2981	0
Medium	EITALAPSTMK	1	2	1	P60709		0	2.75455	0	2	1161.62	1.47508	12.8126	0
P19823	Inter-alpha-trypsin inhibitor heavy chain H2 OS=Homo sapiens GN=ITIH2 PE=1 SV=2 - [ITIH2_HUMAN]	10.499	5.6	1	3	3	3	946	106.397	6.85889
A3	Sequence	# PSMs	# Proteins	# Protein Groups	Protein Group Accessions	Modifications	ΔCn	XCorr	Probability	Charge	MH+ [Da]	ΔM [ppm]	RT [min]	# Missed Cleavages
High	LWAYLTINQLLAER	1	1	1	P19823		0	3.77844	0	2	1703.95	2.68842	26.4934	0
High	SILQmSLDHHIVTPLTSLVIENEAGDER	1	1	1	P19823	M5(Oxidation)	0	3.50415	0	3	3133.58	-2.4788	23.5732	0
High	FYNQVSTPLLR	1	1	1	P19823		0	3.21637	0	2	1337.72	2.63712	16.3818	0
P36955	Pigment epithelium-derived factor OS=Homo sapiens GN=SERPINF1 PE=1 SV=4 - [PEDF_HUMAN]	9.63997	9.09	1	3	3	3	418	46.2833	6.37939
A3	Sequence	# PSMs	# Proteins	# Protein Groups	Protein Group Accessions	Modifications	ΔCn	XCorr	Probability	Charge	MH+ [Da]	ΔM [ppm]	RT [min]	# Missed Cleavages
High	TSLEDFYLDEER	1	1	1	P36955		0	3.48686	0	2	1516.69	4.32777	18.4217	0
High	DTDTGALLFIGK	1	1	1	P36955		0	3.21824	0	2	1250.67	2.44492	19.2411	0
High	LAAAVSNFGYDLYR	1	1	1	P36955		0	2.93487	0	2	1559.79	4.54208	18.908	0
P10909	Clusterin OS=Homo sapiens GN=CLU PE=1 SV=1 - [CLUS_HUMAN]	9.4667	10.02	1	3	3	3	449	52.461	6.26514
A3	Sequence	# PSMs	# Proteins	# Protein Groups	Protein Group Accessions	Modifications	ΔCn	XCorr	Probability	Charge	MH+ [Da]	ΔM [ppm]	RT [min]	# Missed Cleavages
High	LFDSDPITVTVPVEVSR	1	1	1	P10909		0	3.42679	0	2	1873.99	2.14259	20.8446	0
High	ASSIIDELFQDR	1	1	1	P10909		0	3.23489	0	2	1393.7	3.32622	23.1665	0
Medium	EILSVDcSTNNPSQAK	1	1	1	P10909	C7(Carbamidomethyl)	0	2.80502	0	2	1762.83	-0.271872	11.3471	0
P04797	Glyceraldehyde-3-phosphate dehydrogenase OS=Rattus norvegicus GN=Gapdh PE=1 SV=3 - [G3P_RAT]	9.18293	15.62	1	3	3	3	333	35.8052	8.03076
A3	Sequence	# PSMs	# Proteins	# Protein Groups	Protein Group Accessions	Modifications	ΔCn	XCorr	Probability	Charge	MH+ [Da]	ΔM [ppm]	RT [min]	# Missed Cleavages
High	WGDAGAEYVVESTGVFTTMEK	1	1	1	P04797		0	3.44873	0	2	2277.04	3.01627	23.2185	0
High	VPTPNVSVVDLTcR	1	1	1	P04797	C13(Carbamidomethyl)	0	3.06173	0	2	1556.82	4.97386	17.1174	0
Medium	IVSNAScTTNcLAPLAK	1	1	1	P04797	C7(Carbamidomethyl); C11(Carbamidomethyl)	0.0037	2.67247	0	2	1819.91	1.37617	13.7533	0
P02771	Alpha-fetoprotein OS=Homo sapiens GN=AFP PE=1 SV=1 - [FETA_HUMAN]	7.28264	4.27	2	2	2	2	609	68.633	5.68115
A3	Sequence	# PSMs	# Proteins	# Protein Groups	Protein Group Accessions	Modifications	ΔCn	XCorr	Probability	Charge	MH+ [Da]	ΔM [ppm]	RT [min]	# Missed Cleavages
High	LGEYYLQNAFLVAYTK	1	2	1	P02771		0	4.82611	0	2	1892.98	2.30793	23.6855	0
Medium	YIQESQALAK	1	2	1	P02771		0	2.45653	0	2	1150.61	0.0850516	7.52791	0
P12259	Coagulation factor V OS=Homo sapiens GN=F5 PE=1 SV=4 - [FA5_HUMAN]	6.87929	1.21	1	2	2	2	2224	251.546	6.04932
A3	Sequence	# PSMs	# Proteins	# Protein Groups	Protein Group Accessions	Modifications	ΔCn	XCorr	Probability	Charge	MH+ [Da]	ΔM [ppm]	RT [min]	# Missed Cleavages
High	DIASGLIGLLLIcK	1	1	1	P12259	C13(Carbamidomethyl)	0	3.90579	0	2	1485.87	1.41275	30.1007	0
High	EVIITGIQTQGAK	1	1	1	P12259		0	2.9735	0	2	1357.77	0.615332	14.4297	0
P04114	Apolipoprotein B-100 OS=Homo sapiens GN=APOB PE=1 SV=2 - [APOB_HUMAN]	6.64512	0.59	1	2	2	2	4563	515.283	7.04932
A3	Sequence	# PSMs	# Proteins	# Protein Groups	Protein Group Accessions	Modifications	ΔCn	XCorr	Probability	Charge	MH+ [Da]	ΔM [ppm]	RT [min]	# Missed Cleavages
High	IEGNLIFDPNNYLPK	1	1	1	P04114		0	3.3342	0	2	1746.91	2.65205	22.7208	0
High	GFEPTLEALFGK	1	1	1	P04114		0	3.31092	0	2	1308.69	2.81205	23.8409	0
P10126	Elongation factor 1-alpha 1 OS=Mus musculus GN=Eef1a1 PE=1 SV=3 - [EF1A1_MOUSE]	6.33461	7.58	3	2	2	2	462	50.0821	9.01221
A3	Sequence	# PSMs	# Proteins	# Protein Groups	Protein Group Accessions	Modifications	ΔCn	XCorr	Probability	Charge	MH+ [Da]	ΔM [ppm]	RT [min]	# Missed Cleavages
High	VETGVLKPGMVVTFAPVNVTTEVK	1	3	1	P10126		0	3.51566	0	3	2515.39	1.63692	21.0249	0
Medium	IGGIGTVPVGR	1	3	1	P10126		0	2.81895	0	2	1025.61	0.600757	12.5976	0
P62805	Histone H4 OS=Homo sapiens GN=HIST1H4A PE=1 SV=2 - [H4_HUMAN]	6.00775	21.36	1	2	2	2	103	11.3604	11.356
A3	Sequence	# PSMs	# Proteins	# Protein Groups	Protein Group Accessions	Modifications	ΔCn	XCorr	Probability	Charge	MH+ [Da]	ΔM [ppm]	RT [min]	# Missed Cleavages
High	TVTAMDVVYALK	1	1	1	P62805		0	3.18124	0	2	1310.71	2.73973	21.0508	0
Medium	ISGLIYEETR	1	1	1	P62805		0	2.8265	0	2	1180.62	-0.288241	13.8135	0
P04350	Tubulin beta-4A chain OS=Homo sapiens GN=TUBB4A PE=1 SV=2 - [TBB4A_HUMAN]	5.89439	4.95	5	2	2	2	444	49.5539	4.88135
A3	Sequence	# PSMs	# Proteins	# Protein Groups	Protein Group Accessions	Modifications	ΔCn	XCorr	Probability	Charge	MH+ [Da]	ΔM [ppm]	RT [min]	# Missed Cleavages
High	IMNTFSVVPSPK	1	5	1	P04350		0	3.12462	0	2	1319.71	1.81593	16.4386	0
Medium	LAVNMVPFPR	1	5	1	P04350		0	2.76977	0	2	1143.63	0.270937	18.8485	0
P0DMV9	Heat shock 70 kDa protein 1B OS=Homo sapiens GN=HSPA1B PE=1 SV=1 - [HS71B_HUMAN]	5.35176	4.37	1	2	2	2	641	70.009	5.65576
A3	Sequence	# PSMs	# Proteins	# Protein Groups	Protein Group Accessions	Modifications	ΔCn	XCorr	Probability	Charge	MH+ [Da]	ΔM [ppm]	RT [min]	# Missed Cleavages
Medium	TTPSYVAFTDTER	1	1	1	P0DMV9		0	2.84913	0	2	1487.71	4.04091	14.6218	0
Medium	NQVALNPQNTVFDAK	1	1	1	P0DMV9		0	2.50262	0	2	1658.85	3.04585	15.5763	0
P21333	Filamin-A OS=Homo sapiens GN=FLNA PE=1 SV=4 - [FLNA_HUMAN]	5.31721	1.13	1	2	2	2	2647	280.564	6.06201
A3	Sequence	# PSMs	# Proteins	# Protein Groups	Protein Group Accessions	Modifications	ΔCn	XCorr	Probability	Charge	MH+ [Da]	ΔM [ppm]	RT [min]	# Missed Cleavages
Medium	VANPSGNLTETYVQDR	1	1	1	P21333		0	2.65953	0	2	1763.86	0.595225	13.4062	0
Medium	AYGPGIEPTGNMVK	1	1	1	P21333		0	2.65769	0	2	1433.71	1.87097	13.3819	0

## Sheet: S4 FPLC filtered
Table S4. List of protein fragments identified by LC-MS/MS in the 0.45μm filtered FPLCpurified RSV preparation. RSV was propagated in HeLa cells and harvested as conditioned media 48-96 hours post-infection. The RSV-conditioned media was then clarified and precipitated by centrifuging after stirring in 10% PEG-6000. The PEG-precipitated RSV was resuspended and separated from impurities by a HiTr…
Accession	Description	Score	Coverage	# Proteins	# Unique Peptides	# Peptides	# PSMs	# AAs	MW [kDa]	calc. pI
P12763	Alpha-2-HS-glycoprotein OS=Bos taurus GN=AHSG PE=1 SV=2 - [FETUA_BOVIN]	191.473	39.83	1	10	10	57	359	38.3944	5.50342
A3	Sequence	# PSMs	# Proteins	# Protein Groups	Protein Group Accessions	Modifications	ΔCn	XCorr	Probability	Charge	MH+ [Da]	ΔM [ppm]	RT [min]	# Missed Cleavages
High	VVHAVEVALATFNAESNGSYLQLVEISR	1	1	1	P12763		0	5.3956	0	3	3016.58	2.4268	26.6802	0
High	AQFVPLPVSVSVEFAVAATDcIAK	22	1	1	P12763	C21(Carbamidomethyl)	0	5.06175	0	2	2519.32	0.10703	30.5333	0
High	HTFSGVASVESSSGEAFHVGK	20	1	1	P12763		0	4.84823	0	3	2120.01	4.75854	14.637	0
High	TPIVGQPSIPGGPVR	2	1	1	P12763		0	4.13882	0	2	1474.84	2.05076	14.7942	0
High	QQTQHAVEGDcDIHVLK	2	1	1	P12763	C11(Carbamidomethyl)	0	3.48173	0	3	1977.95	2.41805	10.1335	0
High	QDGQFSVLFTK	1	1	1	P12763		0	3.10735	0	2	1269.65	5.15649	17.9411	0
Medium	GYKHTLNQIDSVK	1	1	1	P12763		0	2.88657	0	3	1502.8	1.07358	9.59987	1
High	HTLnQIDSVK	2	1	1	P12763	N4(Deamidated)	0	2.86972	0	2	1155.6	-0.701217	8.32566	0
High	EVVDPTKcNLLAEK	1	1	1	P12763	C8(Carbamidomethyl)	0	2.80293	0	2	1615.84	0.554735	13.9446	1
Medium	HTLNQIDSVK	3	1	1	P12763		0	2.64082	0	2	1154.62	0.361668	6.05624	0
Medium	AqFVPLPVSVSVEFAVAATDcIAK	1	1	1	P12763	Q2(Deamidated); C21(Carbamidomethyl)	0	2.56819	0	2	2520.31	2.76803	38.0739	0
Medium	cNLLAEK	1	1	1	P12763	C1(Carbamidomethyl)	0	2.50933	0	2	847.434	-0.148295	6.47202	0
P02769	Serum albumin OS=Bos taurus GN=ALB PE=1 SV=4 - [ALBU_BOVIN]	105.35	39.54	1	19	19	33	607	69.2484	6.17627
A3	Sequence	# PSMs	# Proteins	# Protein Groups	Protein Group Accessions	Modifications	ΔCn	XCorr	Probability	Charge	MH+ [Da]	ΔM [ppm]	RT [min]	# Missed Cleavages
High	MPcTEDYLSLILNR	1	1	1	P02769	C3(Carbamidomethyl)	0	4.46373	0	2	1724.84	3.09485	24.3447	0
High	KVPQVSTPTLVEVSR	2	1	1	P02769		0	4.44888	0	3	1639.94	4.21661	14.6242	1
High	GLVLIAFSQYLQQcPFDEHVK	3	1	1	P02769	C14(Carbamidomethyl)	0	4.40446	0	3	2492.28	5.55157	26.9618	0
High	LGEYGFQNALIVR	2	1	1	P02769		0	4.13897	0	2	1479.8	1.53791	19.311	0
High	RHPEYAVSVLLR	1	1	1	P02769		0	4.1015	0	3	1439.82	4.27483	14.8165	1
High	ccAADDKEAcFAVEGPK	1	1	1	P02769	C1(Carbamidomethyl); C2(Carbamidomethyl); C10(Carbamidomethyl)	0	3.77287	0	3	1927.8	2.391	11.4109	1
High	RPcFSALTPDETYVPK	2	1	1	P02769	C3(Carbamidomethyl)	0	3.63563	0	3	1880.93	4.11653	15.8959	0
High	SLHTLFGDELcK	2	1	1	P02769	C11(Carbamidomethyl)	0	3.61101	0	3	1419.7	2.85466	16.8127	0
High	YNGVFQEccQAEDK	1	1	1	P02769	C8(Carbamidomethyl); C9(Carbamidomethyl)	0	3.56601	0	2	1747.7	-0.619218	11.7025	0
High	TVMENFVAFVDK	1	1	1	P02769		0	3.48792	0	2	1399.7	1.73228	22.489	0
High	LVNELTEFAK	1	1	1	P02769		0	3.40785	0	2	1163.63	2.78217	16.5145	0
High	mPcTEDYLSLILNR	1	1	1	P02769	M1(Oxidation); C3(Carbamidomethyl)	0	3.37267	0	2	1740.83	2.90207	23.2994	0
Medium	LFTFHADIcTLPDTEK	2	1	1	P02769	C9(Carbamidomethyl)	0	3.16507	0	3	1907.93	2.21585	18.8651	0
High	YIcDNQDTISSK	2	1	1	P02769	C3(Carbamidomethyl)	0	3.08779	0	2	1443.64	1.48052	7.78453	0
Medium	HPYFYAPELLYYANK	1	1	1	P02769		0	3.0759	0	3	1888.93	3.64156	21.3319	0
Medium	FKDLGEEHFK	1	1	1	P02769		0	3.07563	0	3	1249.62	1.80571	9.58824	1
High	DAFLGSFLYEYSR	4	1	1	P02769		0	3.02013	0	2	1567.75	3.46691	23.9653	0
High	VPQVSTPTLVEVSR	1	1	1	P02769		0	2.84204	0	2	1511.85	3.69413	15.9703	0
Medium	YnGVFQEccQAEDK	2	1	1	P02769	N2(Deamidated); C8(Carbamidomethyl); C9(Carbamidomethyl)	0	2.71399	0	2	1748.69	2.4485	12.2364	0
Medium	LVVSTQTALA	1	1	1	P02769		0	2.60124	0	2	1002.59	2.39828	14.4589	0
Medium	AEFVEVTK	1	1	1	P02769		0	2.56845	0	2	922.488	-0.316283	9.41986	0
P02070	Hemoglobin subunit beta OS=Bos taurus GN=HBB PE=1 SV=1 - [HBB_BOVIN]	72.9326	37.24	1	5	5	25	145	15.9443	7.59131
A3	Sequence	# PSMs	# Proteins	# Protein Groups	Protein Group Accessions	Modifications	ΔCn	XCorr	Probability	Charge	MH+ [Da]	ΔM [ppm]	RT [min]	# Missed Cleavages
High	LLGNVLVVVLAR	19	1	1	P02070		0	3.64485	0	2	1265.83	3.41521	24.7764	0
High	VKVDEVGGEALGR	2	1	1	P02070		0	3.50556	0	3	1328.72	-1.20841	11.0722	1
High	VDEVGGEALGR	1	1	1	P02070		0	2.93666	0	2	1101.55	-1.03085	8.68569	0
High	FFESFGDLSTADAVMNNPK	1	1	1	P02070		0	2.91886	0	2	2089.96	2.34569	21.4511	0
Medium	LLVVYPWTQR	2	1	1	P02070		0	2.70854	0	2	1274.73	4.80552	19.9881	0
P81187	Complement factor B OS=Bos taurus GN=CFB PE=1 SV=2 - [CFAB_BOVIN]	54.64	20.63	1	10	10	16	761	85.3119	7.6792
A3	Sequence	# PSMs	# Proteins	# Protein Groups	Protein Group Accessions	Modifications	ΔCn	XCorr	Probability	Charge	MH+ [Da]	ΔM [ppm]	RT [min]	# Missed Cleavages
High	LQGmENLEDVFVQMLDESR	2	1	1	P81187	M4(Oxidation)	0	4.31673	0	2	2269.05	-0.314538	27.9428	0
High	AGQVLEYLcPSGFYPYPTQIR	2	1	1	P81187	C9(Carbamidomethyl)	0	3.74119	0	2	2459.21	1.63935	23.1205	0
High	STTcQQQMQELLPAKDIEALFVSESK	1	1	1	P81187	C4(Carbamidomethyl)	0	3.73049	0	3	2981.47	4.74353	25.2028	1
High	GIPEFYDYDVALVR	1	1	1	P81187		0	3.66147	0	2	1656.83	4.03323	22.0106	0
High	LQGMENLEDVFVQMLDESR	2	1	1	P81187		0	3.60534	0	2	2253.05	1.00217	29.8628	0
High	FLcTGGVDPYADPNTcK	1	1	1	P81187	C3(Carbamidomethyl); C16(Carbamidomethyl)	0	3.57779	0	2	1914.84	3.93569	15.0654	0
High	DFHINLYQVLPWLK	2	1	1	P81187		0	3.52979	0	3	1785.97	1.68118	28.075	0
High	VKDVSEVVTPR	2	1	1	P81187		0	3.41625	0	2	1228.69	0.680388	7.96675	1
High	STGSWSTLQTQDR	1	1	1	P81187		0	3.12447	0	2	1466.69	-0.251038	11.6175	0
High	YGLVTYATEPK	1	1	1	P81187		0	3.06524	0	2	1241.65	3.85166	14.0782	0
Medium	ALLEVYNMMSR	1	1	1	P81187		0	2.4116	0	2	1326.66	4.09932	20.035	0
P01024	Complement C3 OS=Homo sapiens GN=C3 PE=1 SV=2 - [CO3_HUMAN]	53.3466	5.89	1	6	6	15	1663	187.03	6.40479
A3	Sequence	# PSMs	# Proteins	# Protein Groups	Protein Group Accessions	Modifications	ΔCn	XCorr	Probability	Charge	MH+ [Da]	ΔM [ppm]	RT [min]	# Missed Cleavages
High	YYGGGYGSTQATFMVFQALAQYQK	3	1	1	P01024		0	4.97059	0	3	2679.26	2.59125	26.3447	0
High	ILLQGTPVAQmTEDAVDAER	2	1	1	P01024	M11(Oxidation)	0	4.60854	0	3	2173.08	1.77651	18.993	0
High	YYGGGYGSTQATFmVFQALAQYQK	1	1	1	P01024	M14(Oxidation)	0	4.60783	0	3	2695.26	3.01321	24.8001	0
High	ILLQGTPVAQMTEDAVDAER	5	1	1	P01024		0	4.09011	0	3	2157.09	3.45025	22.8811	0
High	EPGQDLVVLPLSITTDFIPSFR	1	1	1	P01024		0	3.32104	0	2	2444.31	0.260862	30.5608	0
High	AcEPGVDYVYK	1	1	1	P01024	C2(Carbamidomethyl)	0	2.85262	0	2	1300.59	2.59791	12.2941	0
Medium	TIYTPGSTVLYR	1	1	1	P01024		0	2.67782	0	2	1370.73	-0.162344	15.4443	0
Medium	GYTQQLAFR	1	1	1	P01024		0	2.65072	0	2	1083.56	2.09596	13.3679	0
P00735	Prothrombin OS=Bos taurus GN=F2 PE=1 SV=2 - [THRB_BOVIN]	47.9835	23.36	1	9	9	12	625	70.4607	6.32861
A3	Sequence	# PSMs	# Proteins	# Protein Groups	Protein Group Accessions	Modifications	ΔCn	XCorr	Probability	Charge	MH+ [Da]	ΔM [ppm]	RT [min]	# Missed Cleavages
High	IVEGQDAEVGLSPWQVMLFR	3	1	1	P00735		0	5.34428	0	3	2274.17	4.1359	26.113	0
High	IVEGQDAEVGLSPWQVmLFR	1	1	1	P00735	M17(Oxidation)	0	4.47039	0	2	2290.16	1.53608	23.6426	0
High	SPQELLcGASLISDR	1	1	1	P00735	C7(Carbamidomethyl)	0	4.31604	0	2	1645.83	2.5117	19.1018	0
High	YNWKENLDRDIALLK	1	1	1	P00735		0	4.24353	0	3	1891.01	3.25782	20.7575	2
High	LGEDPDPDAAIEGR	1	1	1	P00735		0	4.11088	0	2	1454.68	2.32045	12.2816	0
High	GDAcEGDSGGPFVMK	1	1	1	P00735	C4(Carbamidomethyl)	0	3.67048	0	2	1526.63	1.24158	12.6816	0
High	ITDNMFcAGYKPGEGK	1	1	1	P00735	C7(Carbamidomethyl)	0	3.50557	0	3	1787.81	2.7496	13.5724	0
High	ETWTTSVAEVQPSVLQVVNLPLVERPVcK	1	1	1	P00735	C28(Carbamidomethyl)	0	3.41971	0	3	3278.76	3.12165	24.9299	0
Medium	TSEDHFQPFFNEK	1	1	1	P00735		0	2.98338	0	3	1625.72	0.786164	15.5248	0
High	YGFYTHVFR	1	1	1	P00735		0	2.94085	0	2	1189.58	0.704629	15.5787	0
P20305	Gelsolin (Fragment) OS=Sus scrofa GN=GSN PE=1 SV=1 - [GELS_PIG]	41.4937	19.69	1	7	7	19	772	84.7228	6.31592
A3	Sequence	# PSMs	# Proteins	# Protein Groups	Protein Group Accessions	Modifications	ΔCn	XCorr	Probability	Charge	MH+ [Da]	ΔM [ppm]	RT [min]	# Missed Cleavages
High	AQPVQVAEGSEPDSFWEALGGK	2	1	1	P20305		0	5.02283	0	2	2302.11	3.89743	22.2833	0
High	IEGSnKVPVDPATYGQFYGGDSYIILYNYR	3	1	1	P20305	N5(Deamidated)	0	4.60668	0	3	3400.64	2.15228	22.9318	1
High	QGQIIYNWQGAqSTQDEVAASAILTAQLDEELGGTPVQSR	8	1	1	P20305	Q12(Deamidated)	0	4.48696	0	3	4274.12	8.87916	26.6323	0
High	DSQEEEKTEALTSAK	2	1	1	P20305		0	4.22436	0	3	1665.78	-0.424104	7.62282	1
High	EVQGFESATFLGYFK	1	1	1	P20305		0	3.91517	0	2	1722.84	1.64047	23.6045	0
High	QTQVSVLPEGGETPLFK	1	1	1	P20305		0	3.88692	0	2	1829.97	1.91359	19.0889	0
High	QGQIIYNWQGAQSTQDEVAASAILTAQLDEELGGTPVQSR	1	1	1	P20305		0	3.74385	0	3	4273.11	1.16984	26.4647	0
High	AGALNSNDAFVLK	1	1	1	P20305		0	3.30622	0	2	1319.7	1.68079	15.6984	0
P07589	Fibronectin OS=Bos taurus GN=FN1 PE=1 SV=4 - [FINC_BOVIN]	40.1011	7.63	1	10	10	11	2478	271.983	5.50342
A3	Sequence	# PSMs	# Proteins	# Protein Groups	Protein Group Accessions	Modifications	ΔCn	XCorr	Probability	Charge	MH+ [Da]	ΔM [ppm]	RT [min]	# Missed Cleavages
High	FTQVTPTSLTAQWTAPNVQLTGYR	1	1	1	P07589		0	4.56475	0	3	2680.38	2.06795	22.1334	0
High	FLATTPNSLLVSWQPPR	2	1	1	P07589		0	4.18865	0	3	1927.05	3.03177	22.7049	0
High	EINLAPDSSSVVVSGLMVATK	1	1	1	P07589		0	4.13409	0	2	2117.12	3.02333	22.1869	0
High	SSPVVIDASTAIDAPSNLR	1	1	1	P07589		0	4.05406	0	2	1913	3.60733	18.0286	0
High	ITYGETGGSSPVQEFTVPGSK	1	1	1	P07589		0	3.87044	0	2	2141.05	3.33075	17.0986	0
High	QYNVGPAASQYPLR	1	1	1	P07589		0	3.43965	0	2	1563.79	0.604107	14.0074	0
High	VTWAPPSSIELTNLLVR	1	1	1	P07589		0	3.41275	0	2	1896.07	3.86088	25.332	0
Medium	TALDSPSGIDFSDITANSFTVHWIAPR	1	1	1	P07589		0	3.25963	0	3	2918.45	5.68838	25.0217	0
High	SYTITGLQPGTDYK	1	1	1	P07589		0	2.83974	0	2	1543.77	1.7009	15.2212	0
Medium	VPGTSASATLTGLTR	1	1	1	P07589		0	2.59311	0	2	1431.79	4.0558	14.8285	0
Q2KJF1	Alpha-1B-glycoprotein OS=Bos taurus GN=A1BG PE=1 SV=1 - [A1BG_BOVIN]	32.9196	36.58	1	9	9	9	503	53.5203	5.42725
A3	Sequence	# PSMs	# Proteins	# Protein Groups	Protein Group Accessions	Modifications	ΔCn	XCorr	Probability	Charge	MH+ [Da]	ΔM [ppm]	RT [min]	# Missed Cleavages
High	LEGEDQFLEVAEAPEATQATFPVHR	1	1	1	Q2KJF1		0	4.96915	0	3	2784.36	3.10487	20.5452	0
High	THAAGTPSEPSATVTIEELDPPPAPTLTVDR	1	1	1	Q2KJF1		0	4.25682	0	3	3170.6	4.7643	19.398	0
High	DSAPAELVLSDGTLPAPELSAEPAILSPTPGALVQLR	1	1	1	Q2KJF1		0	3.97684	0	3	3695.98	2.16281	26.5252	0
High	VLRPGSSASLTcVAPLSGVDFQLR	1	1	1	Q2KJF1	C12(Carbamidomethyl)	0	3.59276	0	3	2530.35	2.08052	21.1986	0
High	SLLSELSDPVELR	1	1	1	Q2KJF1		0	3.47151	0	2	1457.79	2.79367	22.6795	0
High	cEAEVPDVSFLLLR	1	1	1	Q2KJF1	C1(Carbamidomethyl)	0	3.31577	0	2	1647.85	2.34427	24.218	0
High	LSALAAGDGSGYTcR	1	1	1	Q2KJF1	C14(Carbamidomethyl)	0	3.27347	0	2	1498.7	0.616156	11.6554	0
High	VLSPAGPEAQFELR	1	1	1	Q2KJF1		0	3.06607	0	2	1513.81	4.15989	16.8877	0
High	ALWTGALTPGR	1	1	1	Q2KJF1		0	2.99717	0	2	1142.64	2.91087	17.062	0
P01966	Hemoglobin subunit alpha OS=Bos taurus GN=HBA PE=1 SV=2 - [HBA_BOVIN]	31.5003	52.11	1	5	5	9	142	15.1749	8.44092
A3	Sequence	# PSMs	# Proteins	# Protein Groups	Protein Group Accessions	Modifications	ΔCn	XCorr	Probability	Charge	MH+ [Da]	ΔM [ppm]	RT [min]	# Missed Cleavages
High	AVEHLDDLPGALSELSDLHAHK	3	1	1	P01966		0	5.63956	0	3	2367.21	5.35563	19.8139	0
High	VGGHAAEYGAEALER	2	1	1	P01966		0	4.12087	0	2	1529.74	2.34768	10.8614	0
High	FLANVSTVLTSK	2	1	1	P01966		0	3.77048	0	2	1279.73	3.49202	17.9299	0
Medium	TYFPHFDLSHGSAQVK	1	1	1	P01966		0	2.57554	0	2	1833.89	0.855511	16.2658	0
Medium	LRVDPVNFK	1	1	1	P01966		0	2.51682	0	2	1087.63	-0.232938	13.0261	1
P06868	Plasminogen OS=Bos taurus GN=PLG PE=1 SV=2 - [PLMN_BOVIN]	28.5489	14.66	1	8	8	9	812	91.1565	7.50342
A3	Sequence	# PSMs	# Proteins	# Protein Groups	Protein Group Accessions	Modifications	ΔCn	XCorr	Probability	Charge	MH+ [Da]	ΔM [ppm]	RT [min]	# Missed Cleavages
High	TEcYITGWGETQGTFGEGLLK	1	1	1	P06868	C3(Carbamidomethyl)	0	5.19559	0	2	2347.1	2.15317	22.3219	0
High	LFREPSQADIALLK	1	1	1	P06868		0	4.37771	0	3	1600.9	-0.956527	17.3809	1
Medium	WVLTAAHcLDNILALSFYK	1	1	1	P06868	C8(Carbamidomethyl)	0	3.05573	0	3	2235.17	2.52377	27.5652	0
High	EQQcVVMAENSK	2	1	1	P06868	C4(Carbamidomethyl)	0	2.83335	0	2	1422.64	0.382731	6.49414	0
High	EQSVQEIPVSR	1	1	1	P06868		0	2.81626	0	2	1271.66	0.322513	9.78213	0
Medium	VSPYVPWIEETMR	1	1	1	P06868		0	2.7306	0	2	1606.8	2.3061	22.0567	0
Medium	EVIPAcLPPPNYMVAAR	1	1	1	P06868	C6(Carbamidomethyl)	0	2.55447	0	2	1897.97	1.39962	18.9403	0
Medium	APWcYTTNSEVR	1	1	1	P06868	C4(Carbamidomethyl)	0	2.45546	0	2	1483.67	1.90209	13.4533	0
P17697	Clusterin OS=Bos taurus GN=CLU PE=1 SV=1 - [CLUS_BOVIN]	26.5239	21.64	1	6	6	7	439	51.0811	6.03662
A3	Sequence	# PSMs	# Proteins	# Protein Groups	Protein Group Accessions	Modifications	ΔCn	XCorr	Probability	Charge	MH+ [Da]	ΔM [ppm]	RT [min]	# Missed Cleavages
High	LFNSFPITVTVPQEVSSPNFMENVAEK	1	1	1	P17697		0	4.99698	0	3	3024.51	3.98682	25.1256	0
High	LYDQLLQSYQQK	1	1	1	P17697		0	4.52195	0	2	1526.79	4.15647	16.5373	0
High	LFNSFPITVTVPQEVSSPNFmENVAEK	1	1	1	P17697	M21(Oxidation)	0	4.32946	0	3	3040.51	3.75131	23.4914	0
High	RPQDTQYYSPFSSFPR	1	1	1	P17697		0	3.62303	0	3	1975.94	5.35971	17.759	0
Medium	TPYHFPTMEFTENNDR	1	1	1	P17697		0	3.18346	0	3	1998.88	5.41723	17.8112	0
Medium	KLLLSSLEEAKK	1	1	1	P17697		0	3.05084	0	3	1358.82	-1.09955	13.2256	2
High	ASSIMDELFQDR	1	1	1	P17697		0	2.81816	0	2	1411.66	2.32626	21.6908	0
P60709	Actin, cytoplasmic 1 OS=Homo sapiens GN=ACTB PE=1 SV=1 - [ACTB_HUMAN]	24.5868	33.07	2	6	6	7	375	41.7097	5.47803
A3	Sequence	# PSMs	# Proteins	# Protein Groups	Protein Group Accessions	Modifications	ΔCn	XCorr	Probability	Charge	MH+ [Da]	ΔM [ppm]	RT [min]	# Missed Cleavages
High	TTGIVMDSGDGVTHTVPIYEGYALPHAILR	1	2	1	P60709		0	5.56796	0	3	3183.62	2.42623	21.25	0
High	SYELPDGQVITIGNER	1	2	1	P60709		0	3.50858	0	2	1790.9	2.12645	19.1281	0
High	DLYANTVLSGGTTMYPGIADR	1	2	1	P60709		0	3.37874	0	2	2215.08	4.10724	20.4456	0
High	cPEALFQPSFLGMEScGIHETTFNSIMK	1	2	1	P60709	C1(Carbamidomethyl); C16(Carbamidomethyl)	0	3.37106	0	3	3231.48	4.14226	24.4883	0
Medium	VAPEEHPVLLTEAPLNPK	1	2	1	P60709		0	2.96892	0	3	1954.07	3.02261	16.0916	0
High	DLYANTVLSGGTTmYPGIADR	1	2	1	P60709	M14(Oxidation)	0	2.91164	0	2	2231.07	3.18357	18.8152	0
High	EITALAPSTMK	1	2	1	P60709		0	2.87993	0	2	1161.62	-0.521557	13.0488	0
P07996	Thrombospondin-1 OS=Homo sapiens GN=THBS1 PE=1 SV=2 - [TSP1_HUMAN]	21.928	7.44	1	8	8	8	1170	129.3	4.94482
A3	Sequence	# PSMs	# Proteins	# Protein Groups	Protein Group Accessions	Modifications	ΔCn	XCorr	Probability	Charge	MH+ [Da]	ΔM [ppm]	RT [min]	# Missed Cleavages
High	GFLLLASLR	1	1	1	P07996		0	3.03029	0	2	989.616	1.31955	22.9587	0
High	FVFGTTPEDILR	1	1	1	P07996		0	2.83851	0	2	1394.74	2.87505	21.3082	0
High	LcNNPTPQFGGK	1	1	1	P07996	C2(Carbamidomethyl)	0	2.81613	0	2	1332.64	0.799573	9.98682	0
Medium	FQMIPLDPK	1	1	1	P07996		0	2.7316	0	2	1088.59	5.19403	17.7998	0
Medium	QVTQSYWDTNPTR	1	1	1	P07996		0	2.69148	0	2	1595.75	0.471107	13.1338	0
Medium	TIVTTLQDSIR	1	1	1	P07996		0	2.64205	0	2	1246.71	3.95797	17.9523	0
Medium	GTSQNDPNWVVR	1	1	1	P07996		0	2.60173	0	2	1372.66	0.79067	11.7707	0
Medium	FQDLVDAVR	1	1	1	P07996		0	2.57619	0	2	1062.56	0.820773	15.2099	0
P07437	Tubulin beta chain OS=Homo sapiens GN=TUBB PE=1 SV=2 - [TBB5_HUMAN]	21.2223	27.03	1	7	7	7	444	49.639	4.89404
A3	Sequence	# PSMs	# Proteins	# Protein Groups	Protein Group Accessions	Modifications	ΔCn	XCorr	Probability	Charge	MH+ [Da]	ΔM [ppm]	RT [min]	# Missed Cleavages
High	SGPFGQIFRPDNFVFGQSGAGNNWAK	1	1	1	P07437		0	3.48652	0	3	2798.35	1.8424	23.5052	0
Medium	GHYTEGAELVDSVLDVVR	1	1	1	P07437		0	3.1936	0	3	1958.99	3.06631	24.2442	0
High	LAVNMVPFPR	1	1	1	P07437		0	3.17813	0	2	1143.64	2.19223	18.7391	0
High	NSSYFVEWIPNNVK	1	1	1	P07437		0	3.02452	0	2	1696.84	2.76561	21.3716	0
Medium	LTTPTYGDLNHLVSATMSGVTTcLR	1	1	1	P07437	C23(Carbamidomethyl)	0	2.85049	0	3	2708.35	4.56581	25.3981	0
High	IMNTFSVVPSPK	1	1	1	P07437		0	2.77891	0	2	1319.71	2.64841	16.561	0
Medium	AILVDLEPGTMDSVR	1	1	1	P07437		0	2.71013	0	2	1615.84	2.50903	19.509	0
P03418	Nucleoprotein OS=Human respiratory syncytial virus A (strain A2) GN=N PE=1 SV=1 - [NCAP_HRSVA]	21.2189	25.06	1	5	5	7	391	43.4233	7.35693
A3	Sequence	# PSMs	# Proteins	# Protein Groups	Protein Group Accessions	Modifications	ΔCn	XCorr	Probability	Charge	MH+ [Da]	ΔM [ppm]	RT [min]	# Missed Cleavages
High	FTGLIGMLYAMSR	1	1	1	P03418		0	3.81201	0	2	1459.75	1.93613	28.5943	0
High	STGDSIDTPNYDVQK	1	1	1	P03418		0	3.73303	0	2	1639.74	-0.276309	11.0351	0
High	LGGEAGFYHILNNPK	2	1	1	P03418		0	3.61944	0	2	1629.84	2.91804	16.7439	0
High	ASLLSLTQFPHFSSVVLGnAAGLGImGEYR	2	1	1	P03418	N19(Deamidated); M26(Oxidation)	0	3.53017	0	3	3152.64	8.43254	26.9896	0
Medium	NIMLGHASVQAEMEQVVEVYEYAQK	1	1	1	P03418		0	3.09008	0	3	2866.39	4.01883	25.5786	0
P12725	Alpha-1-antiproteinase OS=Ovis aries PE=1 SV=1 - [A1AT_SHEEP]	19.3004	13.7	1	5	5	7	416	45.9557	6.26514
A3	Sequence	# PSMs	# Proteins	# Protein Groups	Protein Group Accessions	Modifications	ΔCn	XCorr	Probability	Charge	MH+ [Da]	ΔM [ppm]	RT [min]	# Missed Cleavages
High	LQQLEDKLNNELLAK	2	1	1	P12725		0	4.54741	0	2	1768.98	1.91689	16.1284	1
High	LVDTFLEDVK	1	1	1	P12725		0	3.63095	0	2	1178.63	1.05894	18.3243	0
High	YASSANLHLPK	1	1	1	P12725		0	2.84365	0	2	1200.64	0.264418	11.0969	0
Medium	LSISETYDLK	1	1	1	P12725		0	2.65742	0	2	1168.61	1.28382	15.1634	0
Medium	DFHVnEQTTVK	2	1	1	P12725	N5(Deamidated)	0	2.55357	0	2	1318.63	0.702394	9.79421	0
P23526	Adenosylhomocysteinase OS=Homo sapiens GN=AHCY PE=1 SV=4 - [SAHH_HUMAN]	16.0116	16.9	1	5	5	5	432	47.6852	6.34131
A3	Sequence	# PSMs	# Proteins	# Protein Groups	Protein Group Accessions	Modifications	ΔCn	XCorr	Probability	Charge	MH+ [Da]	ΔM [ppm]	RT [min]	# Missed Cleavages
High	KLDEAVAEAHLGK	1	1	1	P23526		0	3.80493	0	3	1380.75	1.19519	10.1605	1
High	VPAINVNDSVTK	1	1	1	P23526		0	3.34062	0	2	1256.69	2.77283	12.1087	0
Medium	DGPLNMILDDGGDLTNLIHTK	1	1	1	P23526		0	3.26502	0	3	2252.13	2.62685	26.1797	0
High	GISEETTTGVHNLYK	1	1	1	P23526		0	2.95029	0	2	1648.82	2.10653	12.3918	0
Medium	VAVVAGYGDVGK	1	1	1	P23526		0	2.65079	0	2	1134.62	0.746716	11.7958	0
Q9BQE3	Tubulin alpha-1C chain OS=Homo sapiens GN=TUBA1C PE=1 SV=1 - [TBA1C_HUMAN]	14.8068	14.92	2	4	4	4	449	49.8635	5.09717
A3	Sequence	# PSMs	# Proteins	# Protein Groups	Protein Group Accessions	Modifications	ΔCn	XCorr	Probability	Charge	MH+ [Da]	ΔM [ppm]	RT [min]	# Missed Cleavages
High	AVFVDLEPTVIDEVR	1	2	1	Q9BQE3		0	4.38824	0	2	1701.92	5.62988	21.9703	0
High	LISQIVSSITASLR	1	2	1	Q9BQE3		0	3.57054	0	2	1487.88	2.93116	26.1262	0
High	VGINYQPPTVVPGGDLAK	1	2	1	Q9BQE3		0	3.55859	0	2	1824.99	0.47366	17.4194	0
High	TIGGGDDSFNTFFSETGAGK	1	2	1	Q9BQE3		0	3.28945	0	2	2007.9	3.45172	20.2586	0
P20742	Pregnancy zone protein OS=Homo sapiens GN=PZP PE=1 SV=4 - [PZP_HUMAN]	14.2177	2.29	1	3	3	5	1482	163.76	6.37939
A3	Sequence	# PSMs	# Proteins	# Protein Groups	Protein Group Accessions	Modifications	ΔCn	XCorr	Probability	Charge	MH+ [Da]	ΔM [ppm]	RT [min]	# Missed Cleavages
High	MVSGFIPLKPTVK	1	1	1	P20742		0	2.98268	0	2	1416.83	3.45718	16.4667	0
High	DLFHcVSFTLPR	2	1	1	P20742	C5(Carbamidomethyl)	0	2.96067	0	2	1491.75	3.45384	21.3453	0
Medium	mVSGFIPLKPTVK	1	1	1	P20742	M1(Oxidation)	0	2.64226	0	2	1432.83	2.45216	15.4187	0
Medium	ATVLNYLPK	1	1	1	P20742		0	2.49046	0	2	1018.59	-0.962716	17.3571	0
P79263	Inter-alpha-trypsin inhibitor heavy chain H4 OS=Sus scrofa GN=ITIH4 PE=1 SV=1 - [ITIH4_PIG]	13.6991	3.91	1	3	3	4	921	102.083	6.90283
A3	Sequence	# PSMs	# Proteins	# Protein Groups	Protein Group Accessions	Modifications	ΔCn	XCorr	Probability	Charge	MH+ [Da]	ΔM [ppm]	RT [min]	# Missed Cleavages
High	WKETLYSVMPGLK	2	1	1	P79263		0	4.14772	0	3	1551.83	1.48006	18.8903	1
High	VTFELVYEELLAR	1	1	1	P79263		0	3.70755	0	2	1581.86	3.69856	25.9327	0
High	MALEnGGLAR	1	1	1	P79263	N5(Deamidated)	0	2.94963	0	2	1032.51	-1.5345	11.236	0
P19823	Inter-alpha-trypsin inhibitor heavy chain H2 OS=Homo sapiens GN=ITIH2 PE=1 SV=2 - [ITIH2_HUMAN]	12.0154	5.39	1	4	4	4	946	106.397	6.85889
A3	Sequence	# PSMs	# Proteins	# Protein Groups	Protein Group Accessions	Modifications	ΔCn	XCorr	Probability	Charge	MH+ [Da]	ΔM [ppm]	RT [min]	# Missed Cleavages
High	LWAYLTINQLLAER	1	1	1	P19823		0	3.99424	0	2	1703.95	2.18695	26.4384	0
High	FYNQVSTPLLR	1	1	1	P19823		0	2.8486	0	2	1337.73	3.73214	16.4788	0
Medium	IQPSGGTNINEALLR	1	1	1	P19823		0	2.72043	0	2	1582.86	1.13319	15.1742	0
Medium	VQFELHYQEVK	1	1	1	P19823		0	2.45214	0	2	1419.73	5.5034	14.6992	0
P04797	Glyceraldehyde-3-phosphate dehydrogenase OS=Rattus norvegicus GN=Gapdh PE=1 SV=3 - [G3P_RAT]	10.8094	15.62	1	3	3	3	333	35.8052	8.03076
A3	Sequence	# PSMs	# Proteins	# Protein Groups	Protein Group Accessions	Modifications	ΔCn	XCorr	Probability	Charge	MH+ [Da]	ΔM [ppm]	RT [min]	# Missed Cleavages
High	WGDAGAEYVVESTGVFTTMEK	1	1	1	P04797		0	4.61936	0	2	2277.05	3.55236	23.1338	0
High	IVSNAScTTNcLAPLAK	1	1	1	P04797	C7(Carbamidomethyl); C11(Carbamidomethyl)	0.003	3.30521	0	2	1819.9	0.437125	13.8238	0
High	VPTPNVSVVDLTcR	1	1	1	P04797	C13(Carbamidomethyl)	0	2.88486	0	2	1556.82	5.13068	17.1933	0
Q9XSJ4	Alpha-enolase OS=Bos taurus GN=ENO1 PE=1 SV=4 - [ENOA_BOVIN]	10.7161	12.44	1	3	3	3	434	47.2964	6.80029
A3	Sequence	# PSMs	# Proteins	# Protein Groups	Protein Group Accessions	Modifications	ΔCn	XCorr	Probability	Charge	MH+ [Da]	ΔM [ppm]	RT [min]	# Missed Cleavages
High	AAVPSGASTGIYEALELR	1	1	1	Q9XSJ4		0	4.33756	0	2	1804.95	2.62432	20.8216	0
High	DATNVGDEGGFAPNILENK	1	1	1	Q9XSJ4		0	3.50248	0	2	1960.93	4.64278	17.8516	0
High	LAMQEFMILPVGAENFR	1	1	1	Q9XSJ4		0	2.87602	0	2	1966	2.72183	25.6181	0
P10909	Clusterin OS=Homo sapiens GN=CLU PE=1 SV=1 - [CLUS_HUMAN]	10.2114	8.91	1	3	3	3	449	52.461	6.26514
A3	Sequence	# PSMs	# Proteins	# Protein Groups	Protein Group Accessions	Modifications	ΔCn	XCorr	Probability	Charge	MH+ [Da]	ΔM [ppm]	RT [min]	# Missed Cleavages
High	LFDSDPITVTVPVEVSR	1	1	1	P10909		0	4.5393	0	2	1874	2.40315	20.7705	0
High	ASSIIDELFQDR	1	1	1	P10909		0	3.01579	0	2	1393.7	2.97587	23.2483	0
Medium	ELDESLQVAER	1	1	1	P10909		0	2.65632	0	2	1288.64	1.59932	12.5526	0
P36955	Pigment epithelium-derived factor OS=Homo sapiens GN=SERPINF1 PE=1 SV=4 - [PEDF_HUMAN]	10.0922	9.09	1	3	3	3	418	46.2833	6.37939
A3	Sequence	# PSMs	# Proteins	# Protein Groups	Protein Group Accessions	Modifications	ΔCn	XCorr	Probability	Charge	MH+ [Da]	ΔM [ppm]	RT [min]	# Missed Cleavages
High	LAAAVSNFGYDLYR	1	1	1	P36955		0	3.51581	0	2	1559.79	2.97687	19.0642	0
High	DTDTGALLFIGK	1	1	1	P36955		0	3.34849	0	2	1250.67	2.15211	19.2884	0
High	TSLEDFYLDEER	1	1	1	P36955		0	3.22789	0	2	1516.68	3.04002	18.4973	0
Q06033	Inter-alpha-trypsin inhibitor heavy chain H3 OS=Homo sapiens GN=ITIH3 PE=1 SV=2 - [ITIH3_HUMAN]	8.92404	4.04	1	3	3	3	890	99.7865	5.74463
A3	Sequence	# PSMs	# Proteins	# Protein Groups	Protein Group Accessions	Modifications	ΔCn	XCorr	Probability	Charge	MH+ [Da]	ΔM [ppm]	RT [min]	# Missed Cleavages
Medium	KGHVSFKPSLDQQR	1	1	1	Q06033		0	3.24041	0	3	1626.87	-0.414774	7.42844	1
High	VTFELTYEELLK	1	1	1	Q06033		0	2.95133	0	2	1484.79	2.49091	23.1078	0
Medium	DYIFGnYIER	1	1	1	Q06033	N6(Deamidated)	0	2.73229	0	2	1290.6	2.37851	19.2513	0
P00761	Trypsin OS=Sus scrofa PE=1 SV=1 - [TRYP_PIG]	8.78038	17.32	1	2	2	2	231	24.3938	7.18115
A3	Sequence	# PSMs	# Proteins	# Protein Groups	Protein Group Accessions	Modifications	ΔCn	XCorr	Probability	Charge	MH+ [Da]	ΔM [ppm]	RT [min]	# Missed Cleavages
High	LGEHNIDVLEGNEQFINAAK	1	1	1	P00761		0	5.04065	0	3	2211.11	3.98347	17.9773	0
High	IITHPNFNGNTLDNDIMLIK	1	1	1	P00761		0	3.73973	0	3	2283.19	4.11227	20.7839	0
P03419	Matrix protein OS=Human respiratory syncytial virus A (strain A2) GN=M PE=1 SV=1 - [MATRX_HRSVA]	8.73032	17.97	1	3	3	3	256	28.696	8.45557
A3	Sequence	# PSMs	# Proteins	# Protein Groups	Protein Group Accessions	Modifications	ΔCn	XCorr	Probability	Charge	MH+ [Da]	ΔM [ppm]	RT [min]	# Missed Cleavages
Medium	TLNPTHDIIALcEFENIVTSK	1	1	1	P03419	C12(Carbamidomethyl)	0	3.06187	0	3	2415.23	3.07146	25.3187	0
High	ESIYYVTTNWK	1	1	1	P03419		0	3.02946	0	2	1403.68	-0.0368103	17.6713	0
Medium	DLNTLENITTTEFK	1	1	1	P03419		0	2.63898	0	2	1638.83	3.51297	20.6215	0
P02771	Alpha-fetoprotein OS=Homo sapiens GN=AFP PE=1 SV=1 - [FETA_HUMAN]	7.02349	4.27	2	2	2	2	609	68.633	5.68115
A3	Sequence	# PSMs	# Proteins	# Protein Groups	Protein Group Accessions	Modifications	ΔCn	XCorr	Probability	Charge	MH+ [Da]	ΔM [ppm]	RT [min]	# Missed Cleavages
High	LGEYYLQNAFLVAYTK	1	2	1	P02771		0	4.20176	0	2	1892.99	3.01727	23.6835	0
High	YIQESQALAK	1	2	1	P02771		0	2.82173	0	2	1150.61	0.721602	7.97868	0
P12259	Coagulation factor V OS=Homo sapiens GN=F5 PE=1 SV=4 - [FA5_HUMAN]	6.57757	1.21	1	2	2	2	2224	251.546	6.04932
A3	Sequence	# PSMs	# Proteins	# Protein Groups	Protein Group Accessions	Modifications	ΔCn	XCorr	Probability	Charge	MH+ [Da]	ΔM [ppm]	RT [min]	# Missed Cleavages
High	DIASGLIGLLLIcK	1	1	1	P12259	C13(Carbamidomethyl)	0	3.89063	0	2	1485.87	1.74137	30.0712	0
Medium	EVIITGIQTQGAK	1	1	1	P12259		0	2.68694	0	2	1357.77	3.40238	14.5345	0
P0DMV9	Heat shock 70 kDa protein 1B OS=Homo sapiens GN=HSPA1B PE=1 SV=1 - [HS71B_HUMAN]	6.55356	4.37	1	2	2	2	641	70.009	5.65576
A3	Sequence	# PSMs	# Proteins	# Protein Groups	Protein Group Accessions	Modifications	ΔCn	XCorr	Probability	Charge	MH+ [Da]	ΔM [ppm]	RT [min]	# Missed Cleavages
High	NQVALNPQNTVFDAK	1	1	1	P0DMV9		0	3.7382	0	2	1658.85	1.13259	15.6416	0
High	TTPSYVAFTDTER	1	1	1	P0DMV9		0	2.81535	0	2	1487.71	3.79475	14.6866	0
P10126	Elongation factor 1-alpha 1 OS=Mus musculus GN=Eef1a1 PE=1 SV=3 - [EF1A1_MOUSE]	6.54304	7.58	3	2	2	2	462	50.0821	9.01221
A3	Sequence	# PSMs	# Proteins	# Protein Groups	Protein Group Accessions	Modifications	ΔCn	XCorr	Probability	Charge	MH+ [Da]	ΔM [ppm]	RT [min]	# Missed Cleavages
High	VETGVLKPGMVVTFAPVNVTTEVK	1	3	1	P10126		0	3.9633	0	3	2515.39	1.92809	21.0473	0
Medium	IGGIGTVPVGR	1	3	1	P10126		0	2.57974	0	2	1025.61	-0.113376	12.7063	0
P04114	Apolipoprotein B-100 OS=Homo sapiens GN=APOB PE=1 SV=2 - [APOB_HUMAN]	6.5328	0.59	1	2	2	2	4563	515.283	7.04932
A3	Sequence	# PSMs	# Proteins	# Protein Groups	Protein Group Accessions	Modifications	ΔCn	XCorr	Probability	Charge	MH+ [Da]	ΔM [ppm]	RT [min]	# Missed Cleavages
High	IEGNLIFDPNNYLPK	1	1	1	P04114		0	3.3351	0	2	1746.91	2.09303	22.772	0
High	GFEPTLEALFGK	1	1	1	P04114		0	3.1977	0	2	1308.69	2.34566	23.784	0
P0DMM1	Apolipoprotein E OS=Tursiops truncatus GN=APOE PE=3 SV=1 - [APOE_TURTR]	6.35592	8.54	1	2	2	2	316	36.2707	5.43994
A3	Sequence	# PSMs	# Proteins	# Protein Groups	Protein Group Accessions	Modifications	ΔCn	XCorr	Probability	Charge	MH+ [Da]	ΔM [ppm]	RT [min]	# Missed Cleavages
High	SEVQALMGQTTDELR	1	1	1	P0DMM1		0	3.38107	0	2	1677.81	0.736852	17.5916	0
High	SWFEPLVEDMQR	1	1	1	P0DMM1		0	2.97485	0	2	1536.72	2.88328	22.9058	0
P60660	Myosin light polypeptide 6 OS=Homo sapiens GN=MYL6 PE=1 SV=2 - [MYL6_HUMAN]	5.822	19.21	1	2	2	2	151	16.9191	4.65283
A3	Sequence	# PSMs	# Proteins	# Protein Groups	Protein Group Accessions	Modifications	ΔCn	XCorr	Probability	Charge	MH+ [Da]	ΔM [ppm]	RT [min]	# Missed Cleavages
High	ALGQNPTNAEVLK	1	1	1	P60660		0	2.92742	0	2	1354.73	-0.97623	11.6429	0
Medium	VLDFEHFLPMLQTVAK	1	1	1	P60660		0	2.89458	0	3	1888.01	0.844249	26.3974	0
P62805	Histone H4 OS=Homo sapiens GN=HIST1H4A PE=1 SV=2 - [H4_HUMAN]	5.2889	21.36	1	2	2	2	103	11.3604	11.356
A3	Sequence	# PSMs	# Proteins	# Protein Groups	Protein Group Accessions	Modifications	ΔCn	XCorr	Probability	Charge	MH+ [Da]	ΔM [ppm]	RT [min]	# Missed Cleavages
High	ISGLIYEETR	1	1	1	P62805		0	2.74349	0	2	1180.62	-0.805216	13.8945	0
Medium	DNIQGITKPAIR	1	1	1	P62805		0	2.54541	0	2	1325.75	-0.408782	11.2956	0

## Sheet: S5 Prefiltered peak FPLC
Table S5. List of protein fragments identified by LC-MS/MS in the pre-filtered peak FPLCpurified RSV preparation. RSV was propagated in HeLa cells and harvested as conditioned media 48-96 hours post-infection. The RSV-conditioned media was then clarified, 0.45 μm PET syringe filtered, and then precipitated by centrifuging after stirring in 10% PEG-6000. The PEG-precipitated RSV was resuspended a…
Accession	Description	Score	Coverage	# Proteins	# Unique Peptides	# Peptides	# PSMs	# AAs	MW [kDa]	calc. pI
P02769	Serum albumin OS=Bos taurus GN=ALB PE=1 SV=4 - [ALBU_BOVIN]	99.3881	38.55	1	18	18	32	607	69.2484	6.17627
A3	Sequence	# PSMs	# Proteins	# Protein Groups	Protein Group Accessions	Modifications	ΔCn	XCorr	Probability	Charge	MH+ [Da]	ΔM [ppm]	RT [min]	# Missed Cleavages
High	GLVLIAFSQYLqQcPFDEHVK	3	1	1	P02769	Q12(Deamidated); C14(Carbamidomethyl)	0	5.36966	0	3	2493.27	8.48407	26.1984	0
High	GLVLIAFSQYLQQcPFDEHVK	3	1	1	P02769	C14(Carbamidomethyl)	0	5.07396	0	3	2492.27	0.776082	26.2589	0
High	MPcTEDYLSLILNR	2	1	1	P02769	C3(Carbamidomethyl)	0	4.06022	0	2	1724.84	1.39632	24.3708	0
High	RHPYFYAPELLYYANK	1	1	1	P02769		0	3.99048	0	3	2045.03	1.46094	20.1967	1
High	RHPEYAVSVLLR	1	1	1	P02769		0	3.84104	0	3	1439.82	2.62159	15.3301	1
High	YNGVFQEccQAEDK	1	1	1	P02769	C8(Carbamidomethyl); C9(Carbamidomethyl)	0	3.8251	0	2	1747.7	-1.45737	12.0591	0
High	DAFLGSFLYEYSR	1	1	1	P02769		0	3.71973	0	2	1567.74	0.27451	24.1569	0
High	mPcTEDYLSLILNR	1	1	1	P02769	M1(Oxidation); C3(Carbamidomethyl)	0	3.69793	0	2	1740.83	1.42952	23.4233	0
High	FKDLGEEHFK	1	1	1	P02769		0	3.68402	0	3	1249.62	-1.0516	9.99021	1
High	LGEYGFQNALIVR	1	1	1	P02769		0	3.67906	0	2	1479.8	0.877978	19.7628	0
High	TVMENFVAFVDK	3	1	1	P02769		0	3.65337	0	2	1399.7	1.73228	22.8045	0
High	HPYFYAPELLYYANK	2	1	1	P02769		0	3.60079	0	3	1888.93	-0.429745	21.5542	0
High	RPcFSALTPDETYVPK	2	1	1	P02769	C3(Carbamidomethyl)	0	3.53719	0	3	1880.92	1.48812	16.4101	0
High	LVNELTEFAK	1	1	1	P02769		0	3.5202	0	2	1163.63	-0.994388	16.9704	0
High	KVPQVSTPTLVEVSR	1	1	1	P02769		0	3.32872	0	2	1639.94	-0.166897	15.1492	1
High	SLHTLFGDELcK	1	1	1	P02769	C11(Carbamidomethyl)	0	3.298	0	3	1419.7	1.30697	17.3521	0
High	ccAADDKEAcFAVEGPK	1	1	1	P02769	C1(Carbamidomethyl); C2(Carbamidomethyl); C10(Carbamidomethyl)	0	3.13836	0	3	1927.8	-0.55343	11.8653	1
High	HLVDEPQNLIK	1	1	1	P02769		0	2.81569	0	2	1305.72	-0.61397	13.4745	0
High	YnGVFQEccQAEDK	2	1	1	P02769	N2(Deamidated); C8(Carbamidomethyl); C9(Carbamidomethyl)	0	2.78559	0	2	1748.69	-0.6928	12.6472	0
Medium	LFTFHADIcTLPDTEK	1	1	1	P02769	C9(Carbamidomethyl)	0	2.76335	0	3	1907.92	0.296433	19.2481	0
High	TVmENFVAFVDK	1	1	1	P02769	M3(Oxidation)	0	2.74702	0	2	1415.69	-0.472599	19.0284	0
Medium	EYEATLEEccAK	1	1	1	P02769	C9(Carbamidomethyl); C10(Carbamidomethyl)	0	2.48137	0	2	1502.61	0.723048	10.4578	0
P12763	Alpha-2-HS-glycoprotein OS=Bos taurus GN=AHSG PE=1 SV=2 - [FETUA_BOVIN]	44.3898	33.98	1	7	7	13	359	38.3944	5.50342
A3	Sequence	# PSMs	# Proteins	# Protein Groups	Protein Group Accessions	Modifications	ΔCn	XCorr	Probability	Charge	MH+ [Da]	ΔM [ppm]	RT [min]	# Missed Cleavages
High	EPAcDDPDTEQAALAAVDYINK	2	1	1	P12763	C4(Carbamidomethyl)	0	4.69148	0	3	2406.08	1.68213	20.2759	0
High	HTFSGVASVESSSGEAFHVGK	2	1	1	P12763		0	4.33488	0	3	2120	0.18094	15.4682	0
High	AQFVPLPVSVSVEFAVAATDcIAK	2	1	1	P12763	C21(Carbamidomethyl)	0	3.80679	0	2	2519.32	0.203937	30.5896	0
High	QQTQHAVEGDcDIHVLK	1	1	1	P12763	C11(Carbamidomethyl)	0	3.62334	0	3	1977.94	-0.451727	10.5745	0
High	TPIVGQPSIPGGPVR	3	1	1	P12763		0	3.53061	0	2	1474.84	-0.26676	15.1017	0
Medium	cDSSPDSAEDVR	2	1	1	P12763	C1(Carbamidomethyl)	0	2.64481	0	2	1337.53	-0.420352	2.09538	0
Medium	QDGQFSVLFTK	1	1	1	P12763		0	2.6265	0	2	1269.65	2.07987	18.4609	0
P81187	Complement factor B OS=Bos taurus GN=CFB PE=1 SV=2 - [CFAB_BOVIN]	34.5343	17.21	1	9	9	11	761	85.3119	7.6792
A3	Sequence	# PSMs	# Proteins	# Protein Groups	Protein Group Accessions	Modifications	ΔCn	XCorr	Probability	Charge	MH+ [Da]	ΔM [ppm]	RT [min]	# Missed Cleavages
High	GIPEFYDYDVALVR	1	1	1	P81187		0	3.51264	0	2	1656.83	0.717774	22.2248	0
High	YGLVTYATEPK	1	1	1	P81187		0	3.39486	0	2	1241.64	-3.12861	14.3715	0
High	SSEADWVTDQLNQINYADHK	2	1	1	P81187		0	3.25349	0	2	2334.07	3.51725	20.6583	0
High	STTcQQQMQELLPAK	1	1	1	P81187	C4(Carbamidomethyl)	0	3.16968	0	2	1762.85	1.00108	15.7507	0
High	DIEALFVSESK	1	1	1	P81187		0	3.07923	0	2	1237.63	3.08168	19.6671	0
High	VKDVSEVVTPR	1	1	1	P81187		0	3.04868	0	2	1228.69	-1.30661	8.59853	1
High	AGQVLEYLcPSGFYPYPTQIR	2	1	1	P81187	C9(Carbamidomethyl)	0	2.87477	0	2	2459.21	0.845147	23.4098	0
High	FLcTGGVDPYADPNTcK	1	1	1	P81187	C3(Carbamidomethyl); C16(Carbamidomethyl)	0	2.84759	0	2	1914.84	1.89571	15.3788	0
Medium	ALLEVYNMMSR	1	1	1	P81187		0	2.51405	0	2	1326.66	2.5351	20.5842	0
P00761	Trypsin OS=Sus scrofa PE=1 SV=1 - [TRYP_PIG]	29.971	17.32	1	2	2	13	231	24.3938	7.18115
A3	Sequence	# PSMs	# Proteins	# Protein Groups	Protein Group Accessions	Modifications	ΔCn	XCorr	Probability	Charge	MH+ [Da]	ΔM [ppm]	RT [min]	# Missed Cleavages
High	LGEHNIDVLEGNEQFINAAK	3	1	1	P00761		0	5.44035	0	2	2211.11	2.1677	18.325	0
High	IITHPNFNGNTLDNDIMLIK	2	1	1	P00761		0	4.06949	0	3	2283.18	1.06477	20.9293	0
High	IITHPNFnGNTLDNDIMLIK	8	1	1	P00761	N8(Deamidated)	0	3.90296	0	2	2284.18	6.75857	21.4266	0
P20305	Gelsolin (Fragment) OS=Sus scrofa GN=GSN PE=1 SV=1 - [GELS_PIG]	29.1637	10.62	1	5	5	8	772	84.7228	6.31592
A3	Sequence	# PSMs	# Proteins	# Protein Groups	Protein Group Accessions	Modifications	ΔCn	XCorr	Probability	Charge	MH+ [Da]	ΔM [ppm]	RT [min]	# Missed Cleavages
High	AQPVQVAEGSEPDSFWEALGGK	2	1	1	P20305		0	5.57103	0	2	2302.1	0.609858	22.4174	0
High	AGALNSNDAFVLK	1	1	1	P20305		0	3.80125	0	2	1319.69	-3.96165	16.1916	0
High	QTQVSVLPEGGETPLFK	1	1	1	P20305		0	3.66101	0	2	1829.97	1.37994	19.4285	0
High	EVQGFESATFLGYFK	1	1	1	P20305		0	3.60163	0	2	1722.84	-1.40627	23.7238	0
High	DSQEEEKTEALTSAK	2	1	1	P20305		0	3.52391	0	3	1665.78	-1.63324	7.97553	1
Medium	AGALnSnDAFVLK	1	1	1	P20305	N5(Deamidated); N7(Deamidated)	0	2.45945	0	2	1321.66	-3.41249	16.4618	0
Q2KJF1	Alpha-1B-glycoprotein OS=Bos taurus GN=A1BG PE=1 SV=1 - [A1BG_BOVIN]	24.9092	23.06	1	7	7	7	503	53.5203	5.42725
A3	Sequence	# PSMs	# Proteins	# Protein Groups	Protein Group Accessions	Modifications	ΔCn	XCorr	Probability	Charge	MH+ [Da]	ΔM [ppm]	RT [min]	# Missed Cleavages
High	LEGEDQFLEVAEAPEATQATFPVHR	1	1	1	Q2KJF1		0	4.95547	0	3	2784.35	0.408618	20.7169	0
High	cEAEVPDVSFLLLR	1	1	1	Q2KJF1	C1(Carbamidomethyl)	0	3.76937	0	2	1647.85	3.38137	24.3438	0
High	LSALAAGDGSGYTcR	1	1	1	Q2KJF1	C14(Carbamidomethyl)	0	3.68648	0	2	1498.7	1.43067	11.9277	0
High	SLLSELSDPVELR	1	1	1	Q2KJF1		0	3.63622	0	2	1457.79	2.6262	22.9979	0
High	VLRPGSSASLTcVAPLSGVDFQLR	1	1	1	Q2KJF1	C12(Carbamidomethyl)	0	3.36074	0	3	2530.34	-0.452213	21.5264	0
High	ALWTGALTPGR	1	1	1	Q2KJF1		0	2.85288	0	2	1142.63	1.52205	17.3648	0
Medium	VLSPAGPEAQFELR	1	1	1	Q2KJF1		0	2.64806	0	2	1513.8	-1.16222	17.2274	0
P12725	Alpha-1-antiproteinase OS=Ovis aries PE=1 SV=1 - [A1AT_SHEEP]	18.8287	13.7	1	5	5	6	416	45.9557	6.26514
A3	Sequence	# PSMs	# Proteins	# Protein Groups	Protein Group Accessions	Modifications	ΔCn	XCorr	Probability	Charge	MH+ [Da]	ΔM [ppm]	RT [min]	# Missed Cleavages
High	LQQLEDKLNNELLAK	1	1	1	P12725		0	4.13375	0	2	1768.98	-1.94745	16.6086	1
High	LVDTFLEDVK	1	1	1	P12725		0	3.68806	0	2	1178.63	1.88749	18.8352	0
High	LSISETYDLK	1	1	1	P12725		0	3.14439	0	2	1168.61	1.28382	15.6516	0
Medium	DFHVnEQTTVK	2	1	1	P12725	N5(Deamidated)	0	2.86372	0	3	1318.63	-1.8073	10.0727	0
Medium	YASSANLHLPK	1	1	1	P12725		0	2.49565	0	2	1200.64	-0.752295	11.7182	0
P01966	Hemoglobin subunit alpha OS=Bos taurus GN=HBA PE=1 SV=2 - [HBA_BOVIN]	17.7313	32.39	1	3	3	5	142	15.1749	8.44092
A3	Sequence	# PSMs	# Proteins	# Protein Groups	Protein Group Accessions	Modifications	ΔCn	XCorr	Probability	Charge	MH+ [Da]	ΔM [ppm]	RT [min]	# Missed Cleavages
High	AVEHLDDLPGALSELSDLHAHK	1	1	1	P01966		0	5.02211	0	3	2367.2	1.7975	20.1475	0
High	VGGHAAEYGAEALER	2	1	1	P01966		0	3.48712	0	2	1529.74	1.4699	11.3961	0
Medium	MFLSFPTTK	1	1	1	P01966		0	2.65148	0	2	1071.55	-0.695097	19.2031	0
Medium	mFLSFPTTK	1	1	1	P01966	M1(Oxidation)	0	2.47551	0	2	1087.55	1.18469	17.5302	0
P07996	Thrombospondin-1 OS=Homo sapiens GN=THBS1 PE=1 SV=2 - [TSP1_HUMAN]	16.9298	5.64	1	6	6	6	1170	129.3	4.94482
A3	Sequence	# PSMs	# Proteins	# Protein Groups	Protein Group Accessions	Modifications	ΔCn	XCorr	Probability	Charge	MH+ [Da]	ΔM [ppm]	RT [min]	# Missed Cleavages
High	QVTQSYWDTNPTR	1	1	1	P07996		0	3.14622	0	2	1595.74	-1.05884	13.4417	0
High	FVFGTTPEDILR	1	1	1	P07996		0	3.00498	0	2	1394.73	0.599472	21.5147	0
High	GFLLLASLR	1	1	1	P07996		0	2.80909	0	2	989.614	0.08604	23.2455	0
High	TIVTTLQDSIR	1	1	1	P07996		0	2.73685	0	2	1246.7	1.21637	18.4989	0
High	FQDLVDAVR	1	1	1	P07996		0	2.72227	0	2	1062.56	-0.213178	15.6877	0
Medium	GTSQNDPNWVVR	1	1	1	P07996		0	2.51036	0	2	1372.66	0.346022	12.2537	0
P01024	Complement C3 OS=Homo sapiens GN=C3 PE=1 SV=2 - [CO3_HUMAN]	16.3673	1.74	1	2	2	5	1663	187.03	6.40479
A3	Sequence	# PSMs	# Proteins	# Protein Groups	Protein Group Accessions	Modifications	ΔCn	XCorr	Probability	Charge	MH+ [Da]	ΔM [ppm]	RT [min]	# Missed Cleavages
High	ILLQGTPVAQMTEDAVDAER	3	1	1	P01024		0	4.66467	0	3	2157.09	2.85605	23.1699	0
High	ILLQGTPVAQmTEDAVDAER	1	1	1	P01024	M11(Oxidation)	0	3.04518	0	2	2173.08	-0.351905	19.2887	0
Medium	GYTQQLAFR	1	1	1	P01024		0	2.46299	0	2	1083.56	-1.50906	13.8421	0
P07589	Fibronectin OS=Bos taurus GN=FN1 PE=1 SV=4 - [FINC_BOVIN]	15.6759	2.78	1	4	4	5	2478	271.983	5.50342
A3	Sequence	# PSMs	# Proteins	# Protein Groups	Protein Group Accessions	Modifications	ΔCn	XCorr	Probability	Charge	MH+ [Da]	ΔM [ppm]	RT [min]	# Missed Cleavages
High	FLATTPNSLLVSWQPPR	2	1	1	P07589		0	3.78693	0	2	1927.05	2.24692	22.9479	0
High	VTWAPPSSIELTNLLVR	1	1	1	P07589		0	2.98319	0	2	1896.06	-0.0663538	25.3545	0
Medium	ITYGETGGSSPVQEFTVPGSK	1	1	1	P07589		0	2.65585	0	2	2141.04	1.5063	17.4944	0
Medium	SYTITGLQPGTDYK	1	1	1	P07589		0	2.57776	0	2	1543.76	-0.038708	15.6178	0
P00735	Prothrombin OS=Bos taurus GN=F2 PE=1 SV=2 - [THRB_BOVIN]	15.4048	7.84	1	3	3	4	625	70.4607	6.32861
A3	Sequence	# PSMs	# Proteins	# Protein Groups	Protein Group Accessions	Modifications	ΔCn	XCorr	Probability	Charge	MH+ [Da]	ΔM [ppm]	RT [min]	# Missed Cleavages
High	IVEGQDAEVGLSPWQVMLFR	2	1	1	P00735		0	4.42422	0	2	2274.16	0.49179	26.2728	0
High	SPQELLcGASLISDR	1	1	1	P00735	C7(Carbamidomethyl)	0	3.95738	0	2	1645.82	1.25082	19.4679	0
High	LGEDPDPDAAIEGR	1	1	1	P00735		0	2.95456	0	2	1454.68	-0.197014	12.5871	0
P20742	Pregnancy zone protein OS=Homo sapiens GN=PZP PE=1 SV=4 - [PZP_HUMAN]	14.4892	2.29	1	3	3	5	1482	163.76	6.37939
A3	Sequence	# PSMs	# Proteins	# Protein Groups	Protein Group Accessions	Modifications	ΔCn	XCorr	Probability	Charge	MH+ [Da]	ΔM [ppm]	RT [min]	# Missed Cleavages
High	DLFHcVSFTLPR	2	1	1	P20742	C5(Carbamidomethyl)	0	3.35606	0	3	1491.74	-0.237542	21.4605	0
High	MVSGFIPLKPTVK	1	1	1	P20742		0	2.9476	0	2	1416.83	-0.850678	16.8242	0
High	mVSGFIPLKPTVK	1	1	1	P20742	M1(Oxidation)	0	2.82709	0	2	1432.83	2.53736	15.7381	0
High	ATVLNYLPK	1	1	1	P20742		0	2.76741	0	2	1018.59	1.55397	17.7015	0
P02070	Hemoglobin subunit beta OS=Bos taurus GN=HBB PE=1 SV=1 - [HBB_BOVIN]	13.4852	17.24	2	3	3	4	145	15.9443	7.59131
A3	Sequence	# PSMs	# Proteins	# Protein Groups	Protein Group Accessions	Modifications	ΔCn	XCorr	Probability	Charge	MH+ [Da]	ΔM [ppm]	RT [min]	# Missed Cleavages
High	VKVDEVGGEALGR	2	2	1	P02070		0	3.53222	0	3	1328.72	-0.932798	10.9436	1
High	LLGNVLVVVLAR	1	2	1	P02070		0	3.45918	0	2	1265.83	0.232871	25.1248	0
High	VDEVGGEALGR	1	2	1	P02070		0	3.26132	0	2	1101.55	-1.25249	9.22873	0
P06868	Plasminogen OS=Bos taurus GN=PLG PE=1 SV=2 - [PLMN_BOVIN]	13.1183	9.11	1	5	5	5	812	91.1565	7.50342
A3	Sequence	# PSMs	# Proteins	# Protein Groups	Protein Group Accessions	Modifications	ΔCn	XCorr	Probability	Charge	MH+ [Da]	ΔM [ppm]	RT [min]	# Missed Cleavages
High	VSPYVPWIEETMR	1	1	1	P06868		0	2.72762	0	2	1606.79	0.938622	22.2609	0
Medium	EQSVQEIPVSR	1	1	1	P06868		0	2.62236	0	2	1271.66	-1.40536	10.0982	0
Medium	TEcYITGWGETQGTFGEGLLK	1	1	1	P06868	C3(Carbamidomethyl)	0	2.60983	0	2	2347.09	0.69692	22.5506	0
Medium	FPLAGLEENYcR	1	1	1	P06868	C11(Carbamidomethyl)	0	2.58565	0	2	1468.69	3.34308	18.3764	0
Medium	NYGGTVAVTESGHTcQR	1	1	1	P06868	C15(Carbamidomethyl)	0	2.57287	0	2	1836.83	-2.12772	8.29987	0
P04114	Apolipoprotein B-100 OS=Homo sapiens GN=APOB PE=1 SV=2 - [APOB_HUMAN]	12.2267	1.03	1	4	4	4	4563	515.283	7.04932
A3	Sequence	# PSMs	# Proteins	# Protein Groups	Protein Group Accessions	Modifications	ΔCn	XCorr	Probability	Charge	MH+ [Da]	ΔM [ppm]	RT [min]	# Missed Cleavages
High	IEGNLIFDPNNYLPK	1	1	1	P04114		0	3.5431	0	2	1746.91	1.46413	22.9347	0
High	GFEPTLEALFGK	1	1	1	P04114		0	3.42799	0	2	1308.68	0.666678	23.9907	0
Medium	ENFAGEATLQR	1	1	1	P04114		0	2.65887	0	2	1235.6	-3.41022	12.0974	0
Medium	YENYELTLK	1	1	1	P04114		0	2.59669	0	2	1172.58	-1.23192	14.9559	0
P79263	Inter-alpha-trypsin inhibitor heavy chain H4 OS=Sus scrofa GN=ITIH4 PE=1 SV=1 - [ITIH4_PIG]	11.1479	2.5	1	3	3	4	921	102.083	6.90283
A3	Sequence	# PSMs	# Proteins	# Protein Groups	Protein Group Accessions	Modifications	ΔCn	XCorr	Probability	Charge	MH+ [Da]	ΔM [ppm]	RT [min]	# Missed Cleavages
High	WKETLYSVMPGLK	1	1	1	P79263		0	3.24082	0	3	1551.82	-0.997806	19.2757	1
High	ETLYSVMPGLK	1	1	1	P79263		0	2.84077	0	2	1237.65	2.43708	18.6746	0
Medium	MALEnGGLAR	1	1	1	P79263	N5(Deamidated)	0	2.5864	0	2	1032.51	-0.825139	11.5032	0
Medium	MALENGGLAR	1	1	1	P79263		0	2.4799	0	2	1031.52	-7.44598	11.0411	0
P36955	Pigment epithelium-derived factor OS=Homo sapiens GN=SERPINF1 PE=1 SV=4 - [PEDF_HUMAN]	10.2125	9.09	1	3	3	3	418	46.2833	6.37939
A3	Sequence	# PSMs	# Proteins	# Protein Groups	Protein Group Accessions	Modifications	ΔCn	XCorr	Probability	Charge	MH+ [Da]	ΔM [ppm]	RT [min]	# Missed Cleavages
High	DTDTGALLFIGK	1	1	1	P36955		0	3.59273	0	2	1250.67	4.10419	19.5802	0
High	TSLEDFYLDEER	1	1	1	P36955		0	3.34837	0	2	1516.68	1.91323	18.8687	0
High	LAAAVSNFGYDLYR	1	1	1	P36955		0	3.27144	0	2	1559.79	1.48992	19.4159	0
P17697	Clusterin OS=Bos taurus GN=CLU PE=1 SV=1 - [CLUS_BOVIN]	9.62974	9.11	1	3	3	3	439	51.0811	6.03662
A3	Sequence	# PSMs	# Proteins	# Protein Groups	Protein Group Accessions	Modifications	ΔCn	XCorr	Probability	Charge	MH+ [Da]	ΔM [ppm]	RT [min]	# Missed Cleavages
High	LYDQLLQSYQQK	1	1	1	P17697		0	4.16159	0	2	1526.78	-0.720616	16.9821	0
High	RPQDTQYYSPFSSFPR	1	1	1	P17697		0	3.01483	0	3	1975.94	3.04303	18.1369	0
Medium	ASSIMDELFQDR	1	1	1	P17697		0	2.45332	0	2	1411.65	1.72095	21.8768	0
P03418	Nucleoprotein OS=Human respiratory syncytial virus A (strain A2) GN=N PE=1 SV=1 - [NCAP_HRSVA]	6.65789	7.67	1	2	2	2	391	43.4233	7.35693
A3	Sequence	# PSMs	# Proteins	# Protein Groups	Protein Group Accessions	Modifications	ΔCn	XCorr	Probability	Charge	MH+ [Da]	ΔM [ppm]	RT [min]	# Missed Cleavages
High	STGDSIDTPNYDVQK	1	1	1	P03418		0	3.86503	0	2	1639.75	0.691472	11.4325	0
Medium	LNDTLNKDQLLSSSK	1	1	1	P03418		0	2.79286	0	3	1675.89	0.201363	12.9398	1
P02771	Alpha-fetoprotein OS=Homo sapiens GN=AFP PE=1 SV=1 - [FETA_HUMAN]	5.46346	2.96	2	2	2	2	609	68.633	5.68115
A3	Sequence	# PSMs	# Proteins	# Protein Groups	Protein Group Accessions	Modifications	ΔCn	XCorr	Probability	Charge	MH+ [Da]	ΔM [ppm]	RT [min]	# Missed Cleavages
High	YIQESQALAK	1	2	1	P02771		0	2.87248	0	2	1150.61	-0.339316	8.39605	0
Medium	GYQELLEK	1	2	1	P02771		0	2.59098	0	2	979.509	-0.885897	13.5838	0
P0DMM1	Apolipoprotein E OS=Tursiops truncatus GN=APOE PE=3 SV=1 - [APOE_TURTR]	5.22464	8.54	1	2	2	2	316	36.2707	5.43994
A3	Sequence	# PSMs	# Proteins	# Protein Groups	Protein Group Accessions	Modifications	ΔCn	XCorr	Probability	Charge	MH+ [Da]	ΔM [ppm]	RT [min]	# Missed Cleavages
Medium	SEVQALMGQTTDELR	1	1	1	P0DMM1		0	2.65996	0	2	1677.81	-1.30031	18.0254	0
Medium	SWFEPLVEDMQR	1	1	1	P0DMM1		0	2.56467	0	2	1536.72	2.4861	23.1572	0

## Sheet: S6 Prefiltered tail FPLC
Table S6. List of protein fragments identified by LC-MS/MS in the pre-filtered tail FPLCpurified RSV preparation. RSV was propagated in HeLa cells and harvested as conditioned media 48-96 hours post-infection. The RSV-conditioned media was then clarified, 0.45 μm PET syringe filtered, and then precipitated by centrifuging after stirring in 10% PEG-6000. The PEG-precipitated RSV was resuspended a…
Accession	Description	Score	Coverage	# Proteins	# Unique Peptides	# Peptides	# PSMs	# AAs	MW [kDa]	calc. pI
P02769	Serum albumin OS=Bos taurus GN=ALB PE=1 SV=4 - [ALBU_BOVIN]	112.585	44.15	1	22	22	34	607	69.2484	6.17627
A3	Sequence	# PSMs	# Proteins	# Protein Groups	Protein Group Accessions	Modifications	ΔCn	XCorr	Probability	Charge	MH+ [Da]	ΔM [ppm]	RT [min]	# Missed Cleavages
High	GLVLIAFSQYLQQcPFDEHVK	3	1	1	P02769	C14(Carbamidomethyl)	0	4.87676	0	3	2492.27	1.36384	26.1371	0
High	MPcTEDYLSLILNR	2	1	1	P02769	C3(Carbamidomethyl)	0	4.33826	0	2	1724.84	1.67941	24.3826	0
High	RHPEYAVSVLLR	1	1	1	P02769		0	4.28549	0	3	1439.82	2.87594	14.9756	1
High	KVPQVSTPTLVEVSR	2	1	1	P02769		0	4.04143	0	3	1639.94	2.0952	14.7218	1
High	RHPYFYAPELLYYANK	1	1	1	P02769		0	3.86669	0	3	2045.03	-1.04609	20.0086	1
High	YIcDNQDTISSK	1	1	1	P02769	C3(Carbamidomethyl)	0	3.69811	0	2	1443.64	0.465831	7.41101	0
High	LVNELTEFAK	1	1	1	P02769		0	3.6753	0	2	1163.63	2.57237	16.7256	0
High	SLHTLFGDELcK	2	1	1	P02769	C11(Carbamidomethyl)	0	3.60965	0	3	1419.7	2.79018	16.9168	0
High	LFTFHADIcTLPDTEK	1	1	1	P02769	C9(Carbamidomethyl)	0	3.4974	0	3	1907.93	4.51915	18.9799	0
High	ccAADDKEAcFAVEGPK	1	1	1	P02769	C1(Carbamidomethyl); C2(Carbamidomethyl); C10(Carbamidomethyl)	0	3.48629	0	3	1927.8	0.586349	11.678	1
High	HPYFYAPELLYYANK	1	1	1	P02769		0	3.45845	0	3	1888.93	2.47834	21.4543	0
High	LGEYGFQNALIVR	1	1	1	P02769		0	3.41097	0	2	1479.8	1.95036	19.4842	0
High	YNGVFQEccQAEDK	1	1	1	P02769	C8(Carbamidomethyl); C9(Carbamidomethyl)	0	3.3588	0	2	1747.71	-0.0604487	11.873	0
High	mPcTEDYLSLILNR	1	1	1	P02769	M1(Oxidation); C3(Carbamidomethyl)	0	3.30049	0	2	1740.83	1.78013	23.4229	0
High	RPcFSALTPDETYVPK	1	1	1	P02769	C3(Carbamidomethyl)	0	3.26845	0	3	1880.93	2.07221	16.0169	0
High	DAFLGSFLYEYSR	6	1	1	P02769		0	3.21706	0	2	1567.74	0.975283	26.0387	0
High	TVMENFVAFVDK	1	1	1	P02769		0	3.0228	0	2	1399.69	1.55785	22.6357	0
High	VPQVSTPTLVEVSR	1	1	1	P02769		0	2.98167	0	2	1511.84	1.19112	16.0545	0
Medium	FKDLGEEHFK	1	1	1	P02769		0	2.82998	0	3	1249.62	1.2196	9.72697	1
Medium	EYEATLEEccAK	1	1	1	P02769	C9(Carbamidomethyl); C10(Carbamidomethyl)	0	2.81957	0	2	1502.62	3.32267	10.4601	0
Medium	HLVDEPQNLIK	1	1	1	P02769		0	2.78299	0	2	1305.72	3.8735	13.2768	0
Medium	ETYGDMADccEK	1	1	1	P02769	C9(Carbamidomethyl); C10(Carbamidomethyl)	0	2.74995	0	2	1478.53	1.60502	8.48318	0
Medium	YnGVFQEccQAEDK	1	1	1	P02769	N2(Deamidated); C8(Carbamidomethyl); C9(Carbamidomethyl)	0	2.68991	0	2	1748.69	-0.413572	12.2733	0
Medium	LVVSTQTALA	1	1	1	P02769		0	2.67871	0	2	1002.58	0.0240491	14.5909	0
P12763	Alpha-2-HS-glycoprotein OS=Bos taurus GN=AHSG PE=1 SV=2 - [FETUA_BOVIN]	93.3908	33.43	1	7	7	27	359	38.3944	5.50342
A3	Sequence	# PSMs	# Proteins	# Protein Groups	Protein Group Accessions	Modifications	ΔCn	XCorr	Probability	Charge	MH+ [Da]	ΔM [ppm]	RT [min]	# Missed Cleavages
High	HTFSGVASVESSSGEAFHVGK	13	1	1	P12763		0	5.19174	0	3	2120.01	2.34019	15.2958	0
High	TPIVGQPSIPGGPVR	3	1	1	P12763		0	4.29621	0	2	1474.84	1.55415	14.9067	0
High	AQFVPLPVSVSVEFAVAATDcIAK	5	1	1	P12763	C21(Carbamidomethyl)	0	4.15378	0	2	2519.32	-0.474414	30.552	0
High	EPAcDDPDTEQAALAAVDYINK	2	1	1	P12763	C4(Carbamidomethyl)	0	3.99277	0	3	2406.08	0.768912	20.1621	0
High	QQTQHAVEGDcDIHVLK	1	1	1	P12763	C11(Carbamidomethyl)	0	3.58608	0	3	1977.95	3.6215	10.4096	0
High	HTLNQIDSVK	1	1	1	P12763		0	2.9857	0	2	1154.62	-1.11846	5.15206	0
Medium	QDGQFSVLFTK	2	1	1	P12763		0	2.87695	0	2	1269.65	4.57963	18.0315	0
P81187	Complement factor B OS=Bos taurus GN=CFB PE=1 SV=2 - [CFAB_BOVIN]	59.7141	26.54	1	14	14	18	761	85.3119	7.6792
A3	Sequence	# PSMs	# Proteins	# Protein Groups	Protein Group Accessions	Modifications	ΔCn	XCorr	Probability	Charge	MH+ [Da]	ΔM [ppm]	RT [min]	# Missed Cleavages
High	LQGmENLEDVFVQMLDESR	3	1	1	P81187	M4(Oxidation)	0	4.19679	0	2	2269.05	1.19181	28.1381	0
High	AGQVLEYLcPSGFYPYPTQIR	2	1	1	P81187	C9(Carbamidomethyl)	0	4.00068	0	3	2459.21	2.27918	23.2814	0
High	STTcQQQMQELLPAKDIEALFVSESK	1	1	1	P81187	C4(Carbamidomethyl)	0	3.85726	0	3	2981.47	2.22554	25.367	1
High	YGLVTYATEPK	1	1	1	P81187		0	3.67427	0	2	1241.64	-0.375818	14.0447	0
High	FLcTGGVDPYADPNTcK	1	1	1	P81187	C3(Carbamidomethyl); C16(Carbamidomethyl)	0	3.61823	0	2	1914.84	0.811966	15.1527	0
High	GIPEFYDYDVALVR	1	1	1	P81187		0	3.58668	0	2	1656.83	1.38087	22.0777	0
High	SSEADWVTDQLNQINYADHK	1	1	1	P81187		0	3.1832	0	3	2334.07	2.64855	20.3211	0
High	VKDVSEVVTPR	1	1	1	P81187		0	3.15065	0	3	1228.69	-0.27438	8.14736	1
High	STTcQQQMQELLPAK	1	1	1	P81187	C4(Carbamidomethyl)	0	3.11552	0	2	1762.85	4.25564	15.5657	0
High	LQGMENLEDVFVQMLDESR	1	1	1	P81187		0	3.07291	0	3	2253.05	0.644031	30.0872	0
High	DIEALFVSESK	1	1	1	P81187		0	3.00476	0	2	1237.63	0.221354	19.5557	0
Medium	DFHINLYQVLPWLK	1	1	1	P81187		0	2.79678	0	2	1785.98	4.14928	28.2047	0
Medium	STGSWSTLQTQDR	1	1	1	P81187		0	2.79651	0	2	1466.69	1.3303	11.7409	0
Medium	WDGETAIcDDGATYcPNPGIPLGTR	1	1	1	P81187	C8(Carbamidomethyl); C15(Carbamidomethyl)	0	2.73791	0	3	2736.21	1.36316	18.9337	0
Medium	ALLEVYNMMSR	1	1	1	P81187		0	2.66964	0	2	1326.66	2.16705	20.3091	0
Q2KJF1	Alpha-1B-glycoprotein OS=Bos taurus GN=A1BG PE=1 SV=1 - [A1BG_BOVIN]	31.6379	29.22	1	8	8	8	503	53.5203	5.42725
A3	Sequence	# PSMs	# Proteins	# Protein Groups	Protein Group Accessions	Modifications	ΔCn	XCorr	Probability	Charge	MH+ [Da]	ΔM [ppm]	RT [min]	# Missed Cleavages
High	LEGEDQFLEVAEAPEATQATFPVHR	1	1	1	Q2KJF1		0	5.3958	0	3	2784.35	1.78963	20.6634	0
High	THAAGTPSEPSATVTIEELDPPPAPTLTVDR	1	1	1	Q2KJF1		0	4.64175	0	3	3170.59	2.10776	19.4453	0
High	VLRPGSSASLTcVAPLSGVDFQLR	1	1	1	Q2KJF1	C12(Carbamidomethyl)	0	4.31849	0	3	2530.35	0.271426	21.339	0
High	cEAEVPDVSFLLLR	1	1	1	Q2KJF1	C1(Carbamidomethyl)	0	3.912	0	2	1647.85	2.41835	24.3697	0
High	LSALAAGDGSGYTcR	1	1	1	Q2KJF1	C14(Carbamidomethyl)	0	3.78429	0	2	1498.7	0.697607	11.6922	0
High	SLLSELSDPVELR	1	1	1	Q2KJF1		0	3.52608	0	2	1457.79	3.04488	22.8156	0
High	ALWTGALTPGR	1	1	1	Q2KJF1		0	3.1129	0	2	1142.64	4.40652	17.045	0
High	VLSPAGPEAQFELR	1	1	1	Q2KJF1		0	2.94664	0	2	1513.81	3.27288	16.9537	0
P20305	Gelsolin (Fragment) OS=Sus scrofa GN=GSN PE=1 SV=1 - [GELS_PIG]	27.9341	14.51	1	6	6	9	772	84.7228	6.31592
A3	Sequence	# PSMs	# Proteins	# Protein Groups	Protein Group Accessions	Modifications	ΔCn	XCorr	Probability	Charge	MH+ [Da]	ΔM [ppm]	RT [min]	# Missed Cleavages
High	AQPVQVAEGSEPDSFWEALGGK	1	1	1	P20305		0	4.86319	0	3	2302.1	1.77058	22.286	0
High	QTQVSVLPEGGETPLFK	1	1	1	P20305		0	4.07191	0	2	1829.97	2.91418	19.2082	0
High	IEGSnKVPVDPATYGQFYGGDSYIILYNYR	3	1	1	P20305	N5(Deamidated)	0	3.94805	0	3	3400.65	3.12147	23.1676	1
High	EVQGFESATFLGYFK	1	1	1	P20305		0	3.93184	0	2	1722.84	3.05754	23.6332	0
High	DSQEEEKTEALTSAK	2	1	1	P20305		0	3.78686	0	3	1665.78	-0.314182	7.7551	1
High	AGALNSNDAFVLK	1	1	1	P20305		0	3.58392	0	2	1319.7	0.29331	15.8247	0
P01024	Complement C3 OS=Homo sapiens GN=C3 PE=1 SV=2 - [CO3_HUMAN]	25.3945	4.03	1	4	4	7	1663	187.03	6.40479
A3	Sequence	# PSMs	# Proteins	# Protein Groups	Protein Group Accessions	Modifications	ΔCn	XCorr	Probability	Charge	MH+ [Da]	ΔM [ppm]	RT [min]	# Missed Cleavages
High	YYGGGYGSTQATFMVFQALAQYQK	1	1	1	P01024		0	4.90758	0	3	2679.26	1.83949	26.4175	0
High	ILLQGTPVAQMTEDAVDAER	2	1	1	P01024		0	4.2409	0	3	2157.09	3.7049	23.0868	0
High	YYGGGYGSTQATFmVFQALAQYQK	1	1	1	P01024	M14(Oxidation)	0	3.46284	0	3	2695.26	2.94528	24.8582	0
High	ILLQGTPVAQmTEDAVDAER	1	1	1	P01024	M11(Oxidation)	0	3.25633	0	2	2173.09	3.35556	19.2341	0
Medium	TIYTPGSTVLYR	1	1	1	P01024		0	2.80995	0	2	1370.73	0.995369	15.579	0
Medium	AcEPGVDYVYK	1	1	1	P01024	C2(Carbamidomethyl)	0	2.80847	0	2	1300.59	2.59791	12.5544	0
P00735	Prothrombin OS=Bos taurus GN=F2 PE=1 SV=2 - [THRB_BOVIN]	24.75	14.24	1	6	6	7	625	70.4607	6.32861
A3	Sequence	# PSMs	# Proteins	# Protein Groups	Protein Group Accessions	Modifications	ΔCn	XCorr	Probability	Charge	MH+ [Da]	ΔM [ppm]	RT [min]	# Missed Cleavages
High	IVEGQDAEVGLSPWQVMLFR	2	1	1	P00735		0	5.22779	0	2	2274.16	1.78004	26.3361	0
High	SPQELLcGASLISDR	1	1	1	P00735	C7(Carbamidomethyl)	0	3.4782	0	2	1645.83	3.4759	19.2213	0
High	LGEDPDPDAAIEGR	1	1	1	P00735		0	3.09692	0	2	1454.68	0.138649	12.3939	0
High	ITDNMFcAGYKPGEGK	1	1	1	P00735	C7(Carbamidomethyl)	0	2.96476	0	3	1787.81	-0.0157071	13.6631	0
Medium	YGFYTHVFR	1	1	1	P00735		0	2.74164	0	2	1189.58	2.03864	15.6777	0
Medium	GDAcEGDSGGPFVMK	1	1	1	P00735	C4(Carbamidomethyl)	0	2.63928	0	2	1526.63	0.521929	12.9535	0
P06868	Plasminogen OS=Bos taurus GN=PLG PE=1 SV=2 - [PLMN_BOVIN]	24.3873	11.7	1	7	7	8	812	91.1565	7.50342
A3	Sequence	# PSMs	# Proteins	# Protein Groups	Protein Group Accessions	Modifications	ΔCn	XCorr	Probability	Charge	MH+ [Da]	ΔM [ppm]	RT [min]	# Missed Cleavages
High	TEcYITGWGETQGTFGEGLLK	1	1	1	P06868	C3(Carbamidomethyl)	0	5.09218	0	2	2347.09	0.69692	22.3272	0
High	VSPYVPWIEETMR	1	1	1	P06868		0	3.00844	0	2	1606.8	1.09056	22.2221	0
Medium	WEFcDIPR	1	1	1	P06868	C4(Carbamidomethyl)	0	2.86222	0	2	1122.5	-1.44544	18.0114	0
Medium	EQQcVVMAENSK	1	1	1	P06868	C4(Carbamidomethyl)	0	2.753	0	2	1422.63	-0.561133	6.67873	0
Medium	VSPYVPWIEETmR	1	1	1	P06868	M12(Oxidation)	0	2.71137	0	2	1622.79	2.93452	19.7918	0
Medium	EVIPAcLPPPNYMVAAR	1	1	1	P06868	C6(Carbamidomethyl)	0	2.68782	0	2	1897.97	4.22953	18.9937	0
Medium	APWcYTTNSEVR	1	1	1	P06868	C4(Carbamidomethyl)	0	2.67543	0	2	1483.67	3.5476	13.4734	0
Medium	FPLAGLEENYcR	1	1	1	P06868	C11(Carbamidomethyl)	0	2.59689	0	2	1468.69	3.5093	18.106	0
P01966	Hemoglobin subunit alpha OS=Bos taurus GN=HBA PE=1 SV=2 - [HBA_BOVIN]	23.3024	52.11	1	5	5	6	142	15.1749	8.44092
A3	Sequence	# PSMs	# Proteins	# Protein Groups	Protein Group Accessions	Modifications	ΔCn	XCorr	Probability	Charge	MH+ [Da]	ΔM [ppm]	RT [min]	# Missed Cleavages
High	AVEHLDDLPGALSELSDLHAHK	1	1	1	P01966		0	6.67814	0	3	2367.19	-0.368332	19.9944	0
High	VGGHAAEYGAEALER	2	1	1	P01966		0	3.44206	0	2	1529.73	-0.126062	11.1138	0
High	TYFPHFDLSHGSAQVK	1	1	1	P01966		0	3.39729	0	2	1833.89	-1.07483	16.4617	0
High	FLANVSTVLTSK	1	1	1	P01966		0	3.06034	0	2	1279.73	1.87043	18.7503	0
Medium	MFLSFPTTK	1	1	1	P01966		0	2.72149	0	2	1071.56	3.40597	18.969	0
P79263	Inter-alpha-trypsin inhibitor heavy chain H4 OS=Sus scrofa GN=ITIH4 PE=1 SV=1 - [ITIH4_PIG]	19.2189	3.91	1	4	4	6	921	102.083	6.90283
A3	Sequence	# PSMs	# Proteins	# Protein Groups	Protein Group Accessions	Modifications	ΔCn	XCorr	Probability	Charge	MH+ [Da]	ΔM [ppm]	RT [min]	# Missed Cleavages
High	WKETLYSVMPGLK	2	1	1	P79263		0	3.76824	0	3	1551.83	3.01397	19.0073	1
High	VTFELVYEELLAR	1	1	1	P79263		0	3.37543	0	2	1581.86	2.38669	26.1242	0
High	MALENGGLAR	1	1	1	P79263		0	3.11769	0	2	1031.53	-4.25079	10.8209	0
Medium	MALEnGGLAR	1	1	1	P79263	N5(Deamidated)	0	2.87741	0	2	1032.52	1.42116	11.2917	0
Medium	ETLYSVMPGLK	1	1	1	P79263		0	2.81381	0	2	1237.65	3.12749	18.4519	0
P07589	Fibronectin OS=Bos taurus GN=FN1 PE=1 SV=4 - [FINC_BOVIN]	17.7541	4.6	1	6	6	7	2478	271.983	5.50342
A3	Sequence	# PSMs	# Proteins	# Protein Groups	Protein Group Accessions	Modifications	ΔCn	XCorr	Probability	Charge	MH+ [Da]	ΔM [ppm]	RT [min]	# Missed Cleavages
High	ITYGETGGSSPVQEFTVPGSK	1	1	1	P07589		0	3.44885	0	2	2141.05	3.78687	17.1815	0
High	QYNVGPAASQYPLR	1	1	1	P07589		0	2.96964	0	2	1563.8	2.71173	14.3293	0
Medium	VTWAPPSSIELTNLLVR	1	1	1	P07589		0	2.87109	0	2	1896.06	2.57326	25.3395	0
Medium	SYTITGLQPGTDYK	1	1	1	P07589		0	2.85064	0	2	1543.77	2.09626	15.3691	0
Medium	TKTETITGFQVDAIPANGqTPIQR	2	1	1	P07589	Q19(Deamidated)	0	2.80729	0	3	2587.35	5.92126	17.5789	1
Medium	FTQVTPTSLTAQWTAPNVQLTGYR	1	1	1	P07589		0	2.80654	0	3	2680.37	0.291806	22.3667	0
P00761	Trypsin OS=Sus scrofa PE=1 SV=1 - [TRYP_PIG]	17.7054	17.32	1	2	2	6	231	24.3938	7.18115
A3	Sequence	# PSMs	# Proteins	# Protein Groups	Protein Group Accessions	Modifications	ΔCn	XCorr	Probability	Charge	MH+ [Da]	ΔM [ppm]	RT [min]	# Missed Cleavages
High	LGEHNIDVLEGNEQFINAAK	2	1	1	P00761		0	5.39947	0	3	2211.11	4.14909	18.0427	0
High	IITHPNFNGnTLDNDIMLIK	3	1	1	P00761	N10(Deamidated)	0	3.78999	0	3	2284.17	2.74458	21.3252	0
High	IITHPNFNGNTLDNDIMLIK	1	1	1	P00761		0	3.75463	0	3	2283.19	3.2301	20.8879	0
P02070	Hemoglobin subunit beta OS=Bos taurus GN=HBB PE=1 SV=1 - [HBB_BOVIN]	17.1816	17.24	2	3	3	5	145	15.9443	7.59131
A3	Sequence	# PSMs	# Proteins	# Protein Groups	Protein Group Accessions	Modifications	ΔCn	XCorr	Probability	Charge	MH+ [Da]	ΔM [ppm]	RT [min]	# Missed Cleavages
High	VKVDEVGGEALGR	2	2	1	P02070		0	4.27006	0	3	1328.72	-0.243766	10.7727	1
High	VDEVGGEALGR	1	2	1	P02070		0	3.75785	0	2	1101.55	1.18548	9.14241	0
High	LLGNVLVVVLAR	2	2	1	P02070		0	3.04565	0	2	1265.83	1.58296	25.7871	0
P12725	Alpha-1-antiproteinase OS=Ovis aries PE=1 SV=1 - [A1AT_SHEEP]	16.9675	13.94	1	5	5	6	416	45.9557	6.26514
A3	Sequence	# PSMs	# Proteins	# Protein Groups	Protein Group Accessions	Modifications	ΔCn	XCorr	Probability	Charge	MH+ [Da]	ΔM [ppm]	RT [min]	# Missed Cleavages
High	LQQLEDKLNNELLAK	1	1	1	P12725		0	4.34253	0	2	1768.98	-0.63633	16.4124	1
High	KYASSANLHLPK	1	1	1	P12725		0	3.6199	0	3	1328.73	-0.184077	9.91951	1
High	LVDTFLEDVK	1	1	1	P12725		0	3.18326	0	2	1178.63	2.61247	18.4402	0
High	LSISETYDLK	1	1	1	P12725		0	3.04481	0	2	1168.61	1.59719	15.2845	0
Medium	DFHVnEQTTVK	2	1	1	P12725	N5(Deamidated)	0	2.77703	0	2	1318.63	0.702394	9.85937	0
P20742	Pregnancy zone protein OS=Homo sapiens GN=PZP PE=1 SV=4 - [PZP_HUMAN]	15.9005	2.29	1	3	3	5	1482	163.76	6.37939
A3	Sequence	# PSMs	# Proteins	# Protein Groups	Protein Group Accessions	Modifications	ΔCn	XCorr	Probability	Charge	MH+ [Da]	ΔM [ppm]	RT [min]	# Missed Cleavages
High	MVSGFIPLKPTVK	1	1	1	P20742		0	3.65412	0	2	1416.83	2.94024	16.5578	0
High	DLFHcVSFTLPR	2	1	1	P20742	C5(Carbamidomethyl)	0	3.26365	0	3	1491.74	-0.0534225	21.2723	0
High	mVSGFIPLKPTVK	1	1	1	P20742	M1(Oxidation)	0	3.18915	0	2	1432.83	4.32645	15.4779	0
Medium	ATVLNYLPK	1	1	1	P20742		0	2.65543	0	2	1018.59	0.355547	17.2916	0
P04114	Apolipoprotein B-100 OS=Homo sapiens GN=APOB PE=1 SV=2 - [APOB_HUMAN]	12.7059	1.03	1	4	4	4	4563	515.283	7.04932
A3	Sequence	# PSMs	# Proteins	# Protein Groups	Protein Group Accessions	Modifications	ΔCn	XCorr	Probability	Charge	MH+ [Da]	ΔM [ppm]	RT [min]	# Missed Cleavages
High	IEGNLIFDPNNYLPK	1	1	1	P04114		0	3.76513	0	2	1746.91	2.30266	22.8947	0
High	GFEPTLEALFGK	1	1	1	P04114		0	3.46779	0	2	1308.69	1.97255	23.9713	0
Medium	ENFAGEATLQR	1	1	1	P04114		0	2.76036	0	2	1235.6	-0.545179	11.8862	0
Medium	YENYELTLK	1	1	1	P04114		0	2.71265	0	2	1172.58	0.225539	14.6022	0
P02771	Alpha-fetoprotein OS=Homo sapiens GN=AFP PE=1 SV=1 - [FETA_HUMAN]	11.898	4.27	2	2	2	3	609	68.633	5.68115
A3	Sequence	# PSMs	# Proteins	# Protein Groups	Protein Group Accessions	Modifications	ΔCn	XCorr	Probability	Charge	MH+ [Da]	ΔM [ppm]	RT [min]	# Missed Cleavages
High	LGEYYLQNAFLVAYTK	2	2	1	P02771		0	4.76594	0	2	1892.98	1.46962	23.7873	0
Medium	YIQESQALAK	1	2	1	P02771		0	2.88822	0	2	1150.61	-0.339316	8.07389	0
P36955	Pigment epithelium-derived factor OS=Homo sapiens GN=SERPINF1 PE=1 SV=4 - [PEDF_HUMAN]	10.3867	9.09	1	3	3	3	418	46.2833	6.37939
A3	Sequence	# PSMs	# Proteins	# Protein Groups	Protein Group Accessions	Modifications	ΔCn	XCorr	Probability	Charge	MH+ [Da]	ΔM [ppm]	RT [min]	# Missed Cleavages
High	LAAAVSNFGYDLYR	1	1	1	P36955		0	3.55391	0	2	1559.79	3.21165	19.1693	0
High	DTDTGALLFIGK	1	1	1	P36955		0	3.48181	0	2	1250.66	1.07847	19.3946	0
High	TSLEDFYLDEER	1	1	1	P36955		0	3.35095	0	2	1516.68	2.95953	18.6074	0
P17697	Clusterin OS=Bos taurus GN=CLU PE=1 SV=1 - [CLUS_BOVIN]	7.16634	6.38	1	2	2	2	439	51.0811	6.03662
A3	Sequence	# PSMs	# Proteins	# Protein Groups	Protein Group Accessions	Modifications	ΔCn	XCorr	Probability	Charge	MH+ [Da]	ΔM [ppm]	RT [min]	# Missed Cleavages
High	LYDQLLQSYQQK	1	1	1	P17697		0	4.35829	0	2	1526.79	2.79729	16.7986	0
Medium	RPQDTQYYSPFSSFPR	1	1	1	P17697		0	2.80805	0	3	1975.93	0.633671	17.9167	0
P03418	Nucleoprotein OS=Human respiratory syncytial virus A (strain A2) GN=N PE=1 SV=1 - [NCAP_HRSVA]	6.99581	7.16	1	2	2	2	391	43.4233	7.35693
A3	Sequence	# PSMs	# Proteins	# Protein Groups	Protein Group Accessions	Modifications	ΔCn	XCorr	Probability	Charge	MH+ [Da]	ΔM [ppm]	RT [min]	# Missed Cleavages
High	STGDSIDTPNYDVQK	1	1	1	P03418		0	3.85376	0	2	1639.75	3.44591	11.4092	0
High	FTGLIGMLYAMSR	1	1	1	P03418		0	3.14205	0	2	1459.75	1.01626	28.7704	0
A5A6M6	Keratin, type II cytoskeletal 1 OS=Pan troglodytes GN=KRT1 PE=2 SV=1 - [K2C1_PANTR]	6.74348	3.77	2	2	2	2	637	65.4497	7.81104
A3	Sequence	# PSMs	# Proteins	# Protein Groups	Protein Group Accessions	Modifications	ΔCn	XCorr	Probability	Charge	MH+ [Da]	ΔM [ppm]	RT [min]	# Missed Cleavages
High	FLEQQNQVLQTK	1	2	1	A5A6M6		0	3.59864	0	2	1475.79	0.747569	12.7612	0
High	SLDLDSIIAEVK	1	2	1	A5A6M6		0	3.14485	0	2	1302.72	3.1431	23.6862	0
P19823	Inter-alpha-trypsin inhibitor heavy chain H2 OS=Homo sapiens GN=ITIH2 PE=1 SV=2 - [ITIH2_HUMAN]	6.28829	2.64	1	2	2	2	946	106.397	6.85889
A3	Sequence	# PSMs	# Proteins	# Protein Groups	Protein Group Accessions	Modifications	ΔCn	XCorr	Probability	Charge	MH+ [Da]	ΔM [ppm]	RT [min]	# Missed Cleavages
High	FYNQVSTPLLR	1	1	1	P19823		0	3.69031	0	2	1337.73	3.09338	16.5827	0
Medium	LWAYLTINQLLAER	1	1	1	P19823		0	2.59798	0	2	1703.95	3.61973	26.6541	0
Q00610	Clathrin heavy chain 1 OS=Homo sapiens GN=CLTC PE=1 SV=5 - [CLH1_HUMAN]	6.16633	2.45	1	2	2	2	1675	191.493	5.69385
A3	Sequence	# PSMs	# Proteins	# Protein Groups	Protein Group Accessions	Modifications	ΔCn	XCorr	Probability	Charge	MH+ [Da]	ΔM [ppm]	RT [min]	# Missed Cleavages
High	NLQNLLILTAIK	1	1	1	Q00610		0	3.25511	0	2	1353.85	1.81206	24.4635	0
Medium	FQSVPAQPGQTSPLLQYFGILLDQGQLNK	1	1	1	Q00610		0	2.91122	0	3	3187.68	1.81703	30.1683	0
P07996	Thrombospondin-1 OS=Homo sapiens GN=THBS1 PE=1 SV=2 - [TSP1_HUMAN]	6.16433	2.14	2	2	2	2	1170	129.3	4.94482
A3	Sequence	# PSMs	# Proteins	# Protein Groups	Protein Group Accessions	Modifications	ΔCn	XCorr	Probability	Charge	MH+ [Da]	ΔM [ppm]	RT [min]	# Missed Cleavages
High	QVTQSYWDTNPTR	1	2	1	P07996		0	3.27433	0	2	1595.75	0.471107	13.1815	0
Medium	FVFGTTPEDILR	1	2	1	P07996		0	2.89	0	2	1394.73	1.99983	21.4423	0
P62805	Histone H4 OS=Homo sapiens GN=HIST1H4A PE=1 SV=2 - [H4_HUMAN]	5.91934	21.36	1	2	2	2	103	11.3604	11.356
A3	Sequence	# PSMs	# Proteins	# Protein Groups	Protein Group Accessions	Modifications	ΔCn	XCorr	Probability	Charge	MH+ [Da]	ΔM [ppm]	RT [min]	# Missed Cleavages
High	TVTAMDVVYALK	1	1	1	P62805		0	3.09844	0	2	1310.7	1.15647	21.2143	0
Medium	ISGLIYEETR	1	1	1	P62805		0	2.8209	0	2	1180.62	-1.63238	14.0191	0
Q06033	Inter-alpha-trypsin inhibitor heavy chain H3 OS=Homo sapiens GN=ITIH3 PE=1 SV=2 - [ITIH3_HUMAN]	5.47162	2.7	1	2	2	2	890	99.7865	5.74463
A3	Sequence	# PSMs	# Proteins	# Protein Groups	Protein Group Accessions	Modifications	ΔCn	XCorr	Probability	Charge	MH+ [Da]	ΔM [ppm]	RT [min]	# Missed Cleavages
Medium	KGHVSFKPSLDQQR	1	1	1	Q06033		0	2.76002	0	3	1626.87	-1.09008	7.72809	1
Medium	DYIFGnYIER	1	1	1	Q06033	N6(Deamidated)	0	2.7116	0	2	1290.6	0.676001	19.3603	0
P12259	Coagulation factor V OS=Homo sapiens GN=F5 PE=1 SV=4 - [FA5_HUMAN]	5.46397	1.21	1	2	2	2	2224	251.546	6.04932
A3	Sequence	# PSMs	# Proteins	# Protein Groups	Protein Group Accessions	Modifications	ΔCn	XCorr	Probability	Charge	MH+ [Da]	ΔM [ppm]	RT [min]	# Missed Cleavages
Medium	DIASGLIGLLLIcK	1	1	1	P12259	C13(Carbamidomethyl)	0	2.75127	0	2	1485.87	1.00199	30.2082	0
Medium	EVIITGIQTQGAK	1	1	1	P12259		0	2.71271	0	2	1357.77	0.885046	14.6885	0
